# Supplementary material for: Gut microbiota influences colorectal cancer through immune cell interactions: a Mendelian randomization study
Source: Discov Oncol. 2025 May 13;16:747. doi: 10.1007/s12672-025-02486-3 (PMC12075717; doi:10.1007/s12672-025-02486-3)
Supplement: Supplementary file 1 — Additional file1 (XLSX 196 KB) [file 12672_2025_2486_MOESM1_ESM.xlsx]

## Sheet: Contents Page
Title: Gut microbiota influences colorectal cancer through immune cell interactions: a mendelian randomization study
Supplementary Tables:
S1 Table. 211 SNPs for 9 immune cells.
S2 Table. 152 SNPs for 5 GMs.
S3 Table. 41 SNPs for mediation analysis.
S4 Table. Search if a list of SNPs used in the results of Figure3 have previously been associated with a trait or disease ( Using LDtrait Tool)
S5 Table. Search if a list of SNPs used in the results of Figure4 have previously been associated with a trait or disease ( Using LDtrait Tool)
S6 Table. MR results of immune cells on CRC.
S7 Table. MR results of GMs on CRC.
S8 Table. MR results of GMs on immune cells.

## Sheet: S1 Table
S1 Table. 211 SNPs for 9 immune cells.
Exposure			Outcome			SNP	effect_allele.exposure	other_allele.exposure	effect_allele.outcome	other_allele.outcome	beta.exposure	beta.outcome	eaf.exposure	eaf.outcome	remove	palindromic	ambiguous	id.outcome	pos.outcome	pval.outcome	se.outcome	outcome	mr_keep.outcome	pval_origin.outcome	data_source.outcome	pos.exposure	chr.exposure	pval.exposure	se.exposure	samplesize.exposure	id.exposure	exposure	mr_keep.exposure	pval_origin.exposure	data_source.exposure	action	mr_keep	R2	f	meanf
CD25hi CD45RA+ CD4 not Treg AC			Colorectal cancer			rs1018576	G	C	G	C	0.1319	0.0388905	0.7458	0.56076	FALSE	TRUE	TRUE	gTe4tB	1317613	0.0347288	0.0184183	outcome	TRUE	reported	textfile	1298257	20	7.41293e-06	0.02938	3405	ebi-a-GCST90001507	|| id:ebi-a-GCST90001507	TRUE	reported	igd	2	FALSE	0.00588445	20.1433	27.4224
						rs10905719	A	G	A	G	0.1573	0.00622442	0.2093	0.365102	FALSE	FALSE	FALSE	gTe4tB	6073208	0.740132	0.0187664	outcome	TRUE	reported	textfile	6115171	10	1.262e-06	0.03239	3405	ebi-a-GCST90001507	|| id:ebi-a-GCST90001507	TRUE	reported	igd	2	TRUE	0.00687893	23.5711	27.4224
						rs11124653	A	C	A	C	-0.1861	-0.00462905	0.5907	0.657004	FALSE	FALSE	FALSE	gTe4tB	38885025	0.807605	0.0190092	outcome	TRUE	reported	textfile	39112166	2	3.74197e-12	0.0267	3405	ebi-a-GCST90001507	|| id:ebi-a-GCST90001507	TRUE	reported	igd	2	TRUE	0.014067	48.5529	27.4224
						rs112238613	C	T	C	T	1.573	-0.114743	0.0013	0.0271268	FALSE	FALSE	FALSE	gTe4tB	110895744	0.041863	0.0563883	outcome	TRUE	reported	textfile	110766468	11	2.323e-06	0.3324	3405	ebi-a-GCST90001507	|| id:ebi-a-GCST90001507	TRUE	reported	igd	2	TRUE	0.00653388	22.381	27.4224
						rs114780506	T	A	T	A	3.538	-0.164768	0.0006	0.00502959	FALSE	TRUE	FALSE	gTe4tB	104145596	0.210408	0.131557	outcome	TRUE	reported	textfile	104762054	2	8.42093e-06	0.7931	3405	ebi-a-GCST90001507	|| id:ebi-a-GCST90001507	TRUE	reported	igd	2	TRUE	0.00581048	19.8886	27.4224
						rs116034876	G	A	G	A	0.2509	0.0532359	0.0546	0.0104834	FALSE	FALSE	FALSE	gTe4tB	16907794	0.545699	0.0881071	outcome	TRUE	reported	textfile	17018604	19	9.63696e-06	0.05661	3405	ebi-a-GCST90001507	|| id:ebi-a-GCST90001507	TRUE	reported	igd	2	TRUE	0.00573587	19.6318	27.4224
						rs116368402	T	C	T	C	-0.2899	-0.0417819	0.0399	0.017083	FALSE	FALSE	FALSE	gTe4tB	146198126	0.549007	0.0697239	outcome	TRUE	reported	textfile	145915913	3	6.61104e-06	0.06424	3405	ebi-a-GCST90001507	|| id:ebi-a-GCST90001507	TRUE	reported	igd	2	TRUE	0.00594536	20.3531	27.4224
						rs116517602	T	C	T	C	1.722	-0.181981	0.0041	0.00913166	FALSE	FALSE	FALSE	gTe4tB	198952939	0.0521747	0.0937226	outcome	TRUE	reported	textfile	198922068	1	3.67282e-19	0.1913	3405	ebi-a-GCST90001507	|| id:ebi-a-GCST90001507	TRUE	reported	igd	2	TRUE	0.0232437	80.9806	27.4224
						rs116794175	C	T	C	T	1.029	-0.410935	0.0043	0.00133807	FALSE	FALSE	FALSE	gTe4tB	194041078	0.078001	0.233167	outcome	TRUE	reported	textfile	194010208	1	2.646e-07	0.1996	3405	ebi-a-GCST90001507	|| id:ebi-a-GCST90001507	TRUE	reported	igd	2	TRUE	0.0077449	26.5616	27.4224
						rs11693193	A	G	A	G	-0.1896	0.0237374	0.1041	0.115414	FALSE	FALSE	FALSE	gTe4tB	119727477	0.397024	0.028027	outcome	TRUE	reported	textfile	120485053	2	9.30701e-06	0.0427	3405	ebi-a-GCST90001507	|| id:ebi-a-GCST90001507	TRUE	reported	igd	2	TRUE	0.005757	19.7045	27.4224
						rs117882514	C	A	C	A	0.3206	-0.0400405	0.0322	0.0245544	FALSE	FALSE	FALSE	gTe4tB	6105335	0.485784	0.0574443	outcome	TRUE	reported	textfile	6105334	18	7.92903e-06	0.07165	3405	ebi-a-GCST90001507	|| id:ebi-a-GCST90001507	TRUE	reported	igd	2	TRUE	0.00584563	20.0096	27.4224
						rs12712610	G	A	G	A	0.2347	-0.00165092	0.2972	0.124701	FALSE	FALSE	FALSE	gTe4tB	38670107	0.952151	0.0275124	outcome	TRUE	reported	textfile	38897249	2	2.14981e-16	0.02843	3405	ebi-a-GCST90001507	|| id:ebi-a-GCST90001507	TRUE	reported	igd	2	TRUE	0.0196222	68.111	27.4224
						rs141541045	T	A	T	A	0.7554	0.101311	0.0066	0.0235049	FALSE	TRUE	FALSE	gTe4tB	182161940	0.100761	0.0617305	outcome	TRUE	reported	textfile	182131075	1	1.88699e-06	0.1582	3405	ebi-a-GCST90001507	|| id:ebi-a-GCST90001507	TRUE	reported	igd	2	TRUE	0.00665159	22.7869	27.4224
						rs144350975	A	C	A	C	0.4366	-0.103402	0.0251	0.0152832	FALSE	FALSE	FALSE	gTe4tB	188031308	0.161536	0.0738625	outcome	TRUE	reported	textfile	188000439	1	2.03901e-07	0.08386	3405	ebi-a-GCST90001507	|| id:ebi-a-GCST90001507	TRUE	reported	igd	2	TRUE	0.00789764	27.0896	27.4224
						rs148388592	A	G	A	G	0.3347	0.032121	0.0377	0.0386379	FALSE	FALSE	FALSE	gTe4tB	16372675	0.48765	0.0462804	outcome	TRUE	reported	textfile	16483486	19	1.03001e-06	0.06838	3405	ebi-a-GCST90001507	|| id:ebi-a-GCST90001507	TRUE	reported	igd	2	TRUE	0.006987	23.9441	27.4224
						rs1645894	C	G	C	G	-0.1593	0.0440644	0.8327	0.830234	FALSE	TRUE	FALSE	gTe4tB	57306703	0.0663163	0.0239965	outcome	TRUE	reported	textfile	57340615	16	5.00196e-06	0.03483	3405	ebi-a-GCST90001507	|| id:ebi-a-GCST90001507	TRUE	reported	igd	2	TRUE	0.00610587	20.9059	27.4224
						rs17607399	T	C	T	C	0.1969	-0.0757294	0.1084	0.0815047	FALSE	FALSE	FALSE	gTe4tB	41657072	0.0225704	0.0332055	outcome	TRUE	reported	textfile	41884212	2	3.34203e-06	0.04229	3405	ebi-a-GCST90001507	|| id:ebi-a-GCST90001507	TRUE	reported	igd	2	TRUE	0.0063262	21.6651	27.4224
						rs180839256	C	T	C	T	0.7176	0.133731	0.0078	0.00807334	FALSE	FALSE	FALSE	gTe4tB	200052676	0.192348	0.10258	outcome	TRUE	reported	textfile	200021804	1	8.28095e-07	0.1453	3405	ebi-a-GCST90001507	|| id:ebi-a-GCST90001507	TRUE	reported	igd	2	TRUE	0.00711241	24.3769	27.4224
						rs28446907	G	A	G	A	-0.8126	0.143873	0.0063	0.0164632	FALSE	FALSE	FALSE	gTe4tB	109813842	0.0429724	0.0710843	outcome	TRUE	reported	textfile	109149543	5	5.37106e-07	0.1618	3405	ebi-a-GCST90001507	|| id:ebi-a-GCST90001507	TRUE	reported	igd	2	TRUE	0.00735316	25.2082	27.4224
						rs55728470	G	A	G	A	0.5142	-0.129169	0.0131	0.0316438	FALSE	FALSE	FALSE	gTe4tB	244204106	0.0125528	0.0517461	outcome	TRUE	reported	textfile	244367408	1	7.18307e-06	0.1144	3405	ebi-a-GCST90001507	|| id:ebi-a-GCST90001507	TRUE	reported	igd	2	TRUE	0.00589829	20.191	27.4224
						rs73777152	T	C	T	C	-0.3121	0.0143057	0.0372	0.163186	FALSE	FALSE	FALSE	gTe4tB	106889532	0.560947	0.0246042	outcome	TRUE	reported	textfile	106225233	5	4.62903e-06	0.06802	3405	ebi-a-GCST90001507	|| id:ebi-a-GCST90001507	TRUE	reported	igd	2	TRUE	0.00614498	21.0406	27.4224
						rs75798204	T	C	T	C	-0.9619	0.0039822	0.0043	0.0261577	FALSE	FALSE	FALSE	gTe4tB	130158481	0.943729	0.0564185	outcome	TRUE	reported	textfile	129494174	5	1.457e-06	0.1993	3405	ebi-a-GCST90001507	|| id:ebi-a-GCST90001507	TRUE	reported	igd	2	TRUE	0.00679465	23.2804	27.4224
						rs75952429	G	T	G	T	0.3096	-0.105334	0.0439	0.0231508	FALSE	FALSE	FALSE	gTe4tB	15639717	0.0947262	0.0630378	outcome	TRUE	reported	textfile	15750527	19	1.84302e-06	0.06479	3405	ebi-a-GCST90001507	|| id:ebi-a-GCST90001507	TRUE	reported	igd	2	TRUE	0.00666141	22.8208	27.4224
						rs75958070	C	G	C	G	-0.205	0.0188786	0.1217	0.151516	FALSE	TRUE	FALSE	gTe4tB	79492005	0.462993	0.0257226	outcome	TRUE	reported	textfile	79203049	11	2.93697e-07	0.03989	3405	ebi-a-GCST90001507	|| id:ebi-a-GCST90001507	TRUE	reported	igd	2	TRUE	0.00769674	26.3952	27.4224
						rs76537963	T	C	T	C	0.4242	-0.335171	0.0191	0.0017779	FALSE	FALSE	FALSE	gTe4tB	92172483	0.0887973	0.196954	outcome	TRUE	reported	textfile	93093634	4	9.56093e-06	0.09568	3405	ebi-a-GCST90001507	|| id:ebi-a-GCST90001507	TRUE	reported	igd	2	TRUE	0.00573961	19.6446	27.4224
						rs79536602	G	T	G	T	0.4748	-0.0425195	0.0175	0.0356177	FALSE	FALSE	FALSE	gTe4tB	78329337	0.38256	0.0486945	outcome	TRUE	reported	textfile	78621679	15	1.14501e-06	0.09741	3405	ebi-a-GCST90001507	|| id:ebi-a-GCST90001507	TRUE	reported	igd	2	TRUE	0.00692911	23.7443	27.4224
CD4+ AC						rs10040274	A	G	A	G	0.132	-0.00377095	0.2685	0.180415	FALSE	FALSE	FALSE	0HNNrJ	115487040	0.874016	0.0237826	outcome	TRUE	reported	textfile	114822737	5	1.064e-06	0.02702	3652	ebi-a-GCST90001590	|| id:ebi-a-GCST90001590	TRUE	reported	igd	2	TRUE	0.00649258	23.8528	22.7613
						rs10051472	C	G	C	G	0.1181	0.0210469	0.3493	0.440889	FALSE	TRUE	TRUE	0HNNrJ	80267711	0.247974	0.0182179	outcome	TRUE	reported	textfile	79563530	5	5.38505e-06	0.02592	3652	ebi-a-GCST90001590	|| id:ebi-a-GCST90001590	TRUE	reported	igd	2	FALSE	0.00565246	20.7487	22.7613
						rs117563350	G	A	G	A	-0.324	-0.162253	0.0312	0.00533632	FALSE	FALSE	FALSE	0HNNrJ	151378261	0.195588	0.125367	outcome	TRUE	reported	textfile	151699396	6	3.12399e-06	0.06938	3652	ebi-a-GCST90001590	|| id:ebi-a-GCST90001590	TRUE	reported	igd	2	TRUE	0.00593615	21.7963	22.7613
						rs137903114	C	T	C	T	-0.9366	0.0661968	0.004	0.0124488	FALSE	FALSE	FALSE	0HNNrJ	130900690	0.40181	0.0789568	outcome	TRUE	reported	textfile	130770585	11	8.72107e-07	0.1901	3652	ebi-a-GCST90001590	|| id:ebi-a-GCST90001590	TRUE	reported	igd	2	TRUE	0.00660292	24.2609	22.7613
						rs139746725	T	G	T	G	1.531	0.0144568	0.0016	0.0159632	FALSE	FALSE	FALSE	0HNNrJ	63748311	0.877814	0.0940335	outcome	TRUE	reported	textfile	68344045	9	7.75604e-06	0.3418	3652	ebi-a-GCST90001590	|| id:ebi-a-GCST90001590	TRUE	reported	igd	2	TRUE	0.00546382	20.0525	22.7613
						rs143021470	G	C	G	C	1.633	0.0981595	0.001	0.00444626	FALSE	TRUE	FALSE	0HNNrJ	80316720	0.456797	0.131911	outcome	TRUE	reported	textfile	81026437	6	5.58406e-06	0.359	3652	ebi-a-GCST90001590	|| id:ebi-a-GCST90001590	TRUE	reported	igd	2	TRUE	0.00563377	20.6798	22.7613
						rs1849876	C	T	C	T	0.1324	0.0231372	0.7529	0.749279	FALSE	FALSE	FALSE	0HNNrJ	45215172	0.268297	0.0209009	outcome	TRUE	reported	textfile	45611053	22	1.81301e-06	0.02769	3652	ebi-a-GCST90001590	|| id:ebi-a-GCST90001590	TRUE	reported	igd	2	TRUE	0.00622141	22.8503	22.7613
						rs28578320	C	T	C	T	0.1133	-0.00174768	0.3482	0.327239	FALSE	FALSE	FALSE	0HNNrJ	95670543	0.927844	0.019299	outcome	TRUE	reported	textfile	96213772	15	9.7771e-06	0.02558	3652	ebi-a-GCST90001590	|| id:ebi-a-GCST90001590	TRUE	reported	igd	2	TRUE	0.0053432	19.6074	22.7613
						rs2972073	C	T	C	T	0.1612	0.0454828	0.8612	0.75534	FALSE	FALSE	FALSE	0HNNrJ	55066594	0.0312442	0.0211161	outcome	TRUE	reported	textfile	55293730	2	7.86104e-06	0.03603	3652	ebi-a-GCST90001590	|| id:ebi-a-GCST90001590	TRUE	reported	igd	2	TRUE	0.00545126	20.0062	22.7613
						rs3129891	A	G	A	G	-0.1631	-0.00337881	0.2249	0.219722	FALSE	FALSE	FALSE	0HNNrJ	32447303	0.876997	0.0218301	outcome	TRUE	reported	textfile	32415080	6	2.32097e-06	0.03448	3652	ebi-a-GCST90001590	|| id:ebi-a-GCST90001590	TRUE	reported	igd	2	TRUE	0.00608962	22.3633	22.7613
						rs3184504	C	T	C	T	-0.1838	0.0536443	0.5305	0.59117	FALSE	FALSE	FALSE	0HNNrJ	111446804	0.00357899	0.018415	outcome	TRUE	reported	textfile	111884608	12	7.66126e-12	0.02676	3652	ebi-a-GCST90001590	|| id:ebi-a-GCST90001590	TRUE	reported	igd	2	TRUE	0.012753	47.1499	22.7613
						rs3211602	A	G	A	G	-1.654	0.142873	0.0012	0.0391361	FALSE	FALSE	FALSE	0HNNrJ	57753436	0.00206752	0.0463821	outcome	TRUE	reported	textfile	58147219	12	3.879e-06	0.3577	3652	ebi-a-GCST90001590	|| id:ebi-a-GCST90001590	TRUE	reported	igd	2	TRUE	0.00582059	21.3695	22.7613
						rs414743	A	G	A	G	0.1352	-0.00387318	0.2367	0.21621	FALSE	FALSE	FALSE	0HNNrJ	45092160	0.859694	0.0219116	outcome	TRUE	reported	textfile	46512075	21	3.73001e-06	0.02918	3652	ebi-a-GCST90001590	|| id:ebi-a-GCST90001590	TRUE	reported	igd	2	TRUE	0.00584395	21.4558	22.7613
						rs4425753	G	C	G	C	0.1776	-0.0352744	0.1247	0.122538	FALSE	TRUE	FALSE	0HNNrJ	15512328	0.203491	0.0277387	outcome	TRUE	reported	textfile	15369837	8	2.13501e-06	0.0374	3652	ebi-a-GCST90001590	|| id:ebi-a-GCST90001590	TRUE	reported	igd	2	TRUE	0.00613675	22.5375	22.7613
						rs61935579	A	G	A	G	-0.2776	-0.0281594	0.0412	0.032104	FALSE	FALSE	FALSE	0HNNrJ	59801968	0.5819	0.051142	outcome	TRUE	reported	textfile	60195749	12	4.87899e-06	0.06065	3652	ebi-a-GCST90001590	|| id:ebi-a-GCST90001590	TRUE	reported	igd	2	TRUE	0.00570377	20.9382	22.7613
						rs7162344	A	G	A	G	-0.1136	0.0160212	0.4295	0.300999	FALSE	FALSE	FALSE	0HNNrJ	25785338	0.420207	0.0198759	outcome	TRUE	reported	textfile	26030485	15	3.37101e-06	0.02442	3652	ebi-a-GCST90001590	|| id:ebi-a-GCST90001590	TRUE	reported	igd	2	TRUE	0.00589072	21.6286	22.7613
						rs72960548	C	T	C	T	0.2456	-0.0330117	0.073	0.0376244	FALSE	FALSE	FALSE	0HNNrJ	127552720	0.492359	0.0480827	outcome	TRUE	reported	textfile	127873865	6	4.341e-07	0.04852	3652	ebi-a-GCST90001590	|| id:ebi-a-GCST90001590	TRUE	reported	igd	2	TRUE	0.00696704	25.6081	22.7613
						rs73132830	A	G	A	G	0.1352	-0.0209243	0.2054	0.238927	FALSE	FALSE	FALSE	0HNNrJ	55868556	0.326052	0.0213058	outcome	TRUE	reported	textfile	55936249	7	7.93597e-06	0.03023	3652	ebi-a-GCST90001590	|| id:ebi-a-GCST90001590	TRUE	reported	igd	2	TRUE	0.00544721	19.9912	22.7613
						rs7537437	A	G	A	G	-0.1404	0.0534405	0.1785	0.192228	FALSE	FALSE	FALSE	0HNNrJ	38973866	0.0199265	0.0229582	outcome	TRUE	reported	textfile	39439538	1	9.06901e-06	0.03159	3652	ebi-a-GCST90001590	|| id:ebi-a-GCST90001590	TRUE	reported	igd	2	TRUE	0.00537974	19.7423	22.7613
						rs75494288	A	T	A	T	-0.3345	0.0128405	0.0305	0.0342416	FALSE	TRUE	FALSE	0HNNrJ	59758699	0.800221	0.0507408	outcome	TRUE	reported	textfile	59985834	2	6.4e-06	0.07401	3652	ebi-a-GCST90001590	|| id:ebi-a-GCST90001590	TRUE	reported	igd	2	TRUE	0.00556235	20.4161	22.7613
						rs75697875	G	C	G	C	0.2783	-0.00568283	0.0439	0.0375193	FALSE	TRUE	FALSE	0HNNrJ	22907402	0.904628	0.0474291	outcome	TRUE	reported	textfile	23233895	1	3.80803e-06	0.06013	3652	ebi-a-GCST90001590	|| id:ebi-a-GCST90001590	TRUE	reported	igd	2	TRUE	0.00583141	21.4095	22.7613
						rs78628680	G	A	G	A	0.3565	-0.0684374	0.0245	0.00767416	FALSE	FALSE	FALSE	0HNNrJ	112540874	0.532183	0.109556	outcome	TRUE	reported	textfile	114300633	10	9.37692e-06	0.08034	3652	ebi-a-GCST90001590	|| id:ebi-a-GCST90001590	TRUE	reported	igd	2	TRUE	0.00536277	19.6797	22.7613
						rs905461	C	A	C	A	0.1209	0.0041076	0.7223	0.747025	FALSE	FALSE	FALSE	0HNNrJ	105166073	0.843868	0.0208562	outcome	TRUE	reported	textfile	104884917	3	9.48702e-06	0.02726	3652	ebi-a-GCST90001590	|| id:ebi-a-GCST90001590	TRUE	reported	igd	2	TRUE	0.00535719	19.6591	22.7613
						rs9271772	A	G	A	G	0.1877	0.0184197	0.774	0.756114	FALSE	FALSE	FALSE	0HNNrJ	32626498	0.382426	0.0210888	outcome	TRUE	reported	textfile	32594275	6	1.006e-07	0.03517	3652	ebi-a-GCST90001590	|| id:ebi-a-GCST90001590	TRUE	reported	igd	2	TRUE	0.0077389	28.4673	22.7613
CD19 on IgD+ CD24-						rs112152495	A	G	A	G	-0.5737	0.268886	0.0086	0.0045264	FALSE	FALSE	FALSE	TMFBVT	7096762	0.0421211	0.132305	outcome	TRUE	reported	textfile	7096773	19	9.42801e-06	0.1293	3656	ebi-a-GCST90001725	|| id:ebi-a-GCST90001725	TRUE	reported	igd	2	TRUE	0.00535592	19.6759	23.7813
						rs112417310	A	G	A	G	0.5237	0.0052876	0.0201	0.00410976	FALSE	FALSE	FALSE	TMFBVT	206682138	0.968214	0.132692	outcome	TRUE	reported	textfile	206855483	1	3.79796e-09	0.08866	3656	ebi-a-GCST90001725	|| id:ebi-a-GCST90001725	TRUE	reported	igd	2	TRUE	0.00945319	34.8716	23.7813
						rs113812519	G	A	G	A	0.5314	-0.0428035	0.0185	0.0257811	FALSE	FALSE	FALSE	TMFBVT	207102991	0.454144	0.0571839	outcome	TRUE	reported	textfile	207276336	1	6.41904e-09	0.09132	3656	ebi-a-GCST90001725	|| id:ebi-a-GCST90001725	TRUE	reported	igd	2	TRUE	0.00917701	33.8434	23.7813
						rs115727814	A	G	A	G	-1.228	0.101575	0.0021	0.0240886	FALSE	FALSE	FALSE	TMFBVT	169777885	0.0903691	0.0599806	outcome	TRUE	reported	textfile	170699036	4	3.82904e-06	0.2655	3656	ebi-a-GCST90001725	|| id:ebi-a-GCST90001725	TRUE	reported	igd	2	TRUE	0.00581738	21.3811	23.7813
						rs12216684	A	G	A	G	0.2641	0.0310645	0.0543	0.0335687	FALSE	FALSE	FALSE	TMFBVT	56223840	0.529367	0.0493893	outcome	TRUE	reported	textfile	56291533	7	8.15399e-07	0.05347	3656	ebi-a-GCST90001725	|| id:ebi-a-GCST90001725	TRUE	reported	igd	2	TRUE	0.0066286	24.3825	23.7813
						rs1290397	A	G	A	G	0.1188	0.0189377	0.51	0.513119	FALSE	FALSE	FALSE	TMFBVT	79974264	0.299698	0.0182606	outcome	TRUE	reported	textfile	77948063	17	1.16001e-06	0.0244	3656	ebi-a-GCST90001725	|| id:ebi-a-GCST90001725	TRUE	reported	igd	2	TRUE	0.00644229	23.6928	23.7813
						rs1345010	G	T	G	T	0.192	0.00108949	0.0946	0.123547	FALSE	FALSE	FALSE	TMFBVT	173249005	0.968781	0.0278377	outcome	TRUE	reported	textfile	174113733	2	3.78896e-06	0.04147	3656	ebi-a-GCST90001725	|| id:ebi-a-GCST90001725	TRUE	reported	igd	2	TRUE	0.00582894	21.4238	23.7813
						rs138920008	C	G	C	G	-1.188	0.019494	0.0041	0.0298467	FALSE	TRUE	FALSE	TMFBVT	32411487	0.71511	0.053408	outcome	TRUE	reported	textfile	32422808	16	4.50298e-08	0.2168	3656	ebi-a-GCST90001725	|| id:ebi-a-GCST90001725	TRUE	reported	igd	2	TRUE	0.00814621	30.0107	23.7813
						rs142109788	G	A	G	A	-2.026	0.0612772	0.001	0.0729041	FALSE	FALSE	FALSE	TMFBVT	149843994	0.095374	0.0367434	outcome	TRUE	reported	textfile	149815561	1	1.98701e-07	0.3889	3656	ebi-a-GCST90001725	|| id:ebi-a-GCST90001725	TRUE	reported	igd	2	TRUE	0.0073686	27.1247	23.7813
						rs1449311	A	G	A	G	0.1265	0.00855278	0.3074	0.371787	FALSE	FALSE	FALSE	TMFBVT	100984280	0.64948	0.0188186	outcome	TRUE	reported	textfile	100703124	3	2.90402e-06	0.02699	3656	ebi-a-GCST90001725	|| id:ebi-a-GCST90001725	TRUE	reported	igd	2	TRUE	0.00597265	21.9552	23.7813
						rs145392098	A	G	A	G	0.3549	-0.210778	0.0272	0.00199	FALSE	FALSE	FALSE	TMFBVT	95017171	0.297752	0.202425	outcome	TRUE	reported	textfile	95682916	2	4.10696e-06	0.07695	3656	ebi-a-GCST90001725	|| id:ebi-a-GCST90001725	TRUE	reported	igd	2	TRUE	0.00578454	21.2597	23.7813
						rs148381451	T	C	T	C	-0.2703	0.012423	0.0496	0.0199323	FALSE	FALSE	FALSE	TMFBVT	65089439	0.849309	0.0653842	outcome	TRUE	reported	textfile	63085557	17	1.37899e-06	0.05589	3656	ebi-a-GCST90001725	|| id:ebi-a-GCST90001725	TRUE	reported	igd	2	TRUE	0.00635694	23.3769	23.7813
						rs17493333	C	T	C	T	-0.3491	0.0114065	0.0246	0.0447605	FALSE	FALSE	FALSE	TMFBVT	18946005	0.79384	0.043648	outcome	TRUE	reported	textfile	19098939	12	6.67006e-06	0.07741	3656	ebi-a-GCST90001725	|| id:ebi-a-GCST90001725	TRUE	reported	igd	2	TRUE	0.0055321	20.3267	23.7813
						rs1986507	A	G	A	G	0.1399	-0.00807775	0.1859	0.321122	FALSE	FALSE	FALSE	TMFBVT	10178984	0.677734	0.0194384	outcome	TRUE	reported	textfile	10082301	17	7.921e-06	0.03126	3656	ebi-a-GCST90001725	|| id:ebi-a-GCST90001725	TRUE	reported	igd	2	TRUE	0.00544852	20.018	23.7813
						rs2903728	C	T	C	T	-0.1842	0.022394	0.1147	0.214867	FALSE	FALSE	FALSE	TMFBVT	55896929	0.31201	0.0221501	outcome	TRUE	reported	textfile	56408295	19	1.91602e-06	0.03863	3656	ebi-a-GCST90001725	|| id:ebi-a-GCST90001725	TRUE	reported	igd	2	TRUE	0.00618061	22.7244	23.7813
						rs34798965	A	C	A	C	-0.2	-0.0210821	0.0788	0.107636	FALSE	FALSE	FALSE	TMFBVT	69887936	0.470342	0.0292027	outcome	TRUE	reported	textfile	71647692	10	8.33796e-06	0.04481	3656	ebi-a-GCST90001725	|| id:ebi-a-GCST90001725	TRUE	reported	igd	2	TRUE	0.00541931	19.9101	23.7813
						rs67316035	A	T	A	T	-0.1993	0.0125588	0.1037	0.214067	FALSE	TRUE	FALSE	TMFBVT	132351711	0.570632	0.0221448	outcome	TRUE	reported	textfile	132221605	11	7.89496e-07	0.04029	3656	ebi-a-GCST90001725	|| id:ebi-a-GCST90001725	TRUE	reported	igd	2	TRUE	0.0066484	24.4558	23.7813
						rs754067	C	T	C	T	-0.1986	-0.0139971	0.1142	0.234734	FALSE	FALSE	FALSE	TMFBVT	17229815	0.514141	0.0214546	outcome	TRUE	reported	textfile	17323672	16	2.96203e-07	0.03867	3656	ebi-a-GCST90001725	|| id:ebi-a-GCST90001725	TRUE	reported	igd	2	TRUE	0.00716279	26.3616	23.7813
						rs75912463	C	T	C	T	-3.14	0.0479403	0.0003	0.0220719	FALSE	FALSE	FALSE	TMFBVT	130479015	0.434372	0.0613258	outcome	TRUE	reported	textfile	133354402	9	3.61102e-06	0.6767	3656	ebi-a-GCST90001725	|| id:ebi-a-GCST90001725	TRUE	reported	igd	2	TRUE	0.00585478	21.5194	23.7813
						rs764603	C	A	C	A	0.4921	-0.36051	0.0131	0.00305549	FALSE	FALSE	FALSE	TMFBVT	36825740	0.0257336	0.161649	outcome	TRUE	reported	textfile	36793516	6	4.43098e-06	0.107	3656	ebi-a-GCST90001725	|| id:ebi-a-GCST90001725	TRUE	reported	igd	2	TRUE	0.00575212	21.1398	23.7813
						rs78895027	C	T	C	T	0.174	0.034779	0.1162	0.0171533	FALSE	FALSE	FALSE	TMFBVT	111985714	0.621955	0.070534	outcome	TRUE	reported	textfile	112306917	6	4.87001e-06	0.03801	3656	ebi-a-GCST90001725	|| id:ebi-a-GCST90001725	TRUE	reported	igd	2	TRUE	0.00569921	20.9443	23.7813
						rs79856590	A	G	A	G	0.281	-0.0197244	0.0609	0.0179108	FALSE	FALSE	FALSE	TMFBVT	205272514	0.769398	0.0672816	outcome	TRUE	reported	textfile	205241642	1	3.75898e-08	0.05096	3656	ebi-a-GCST90001725	|| id:ebi-a-GCST90001725	TRUE	reported	igd	2	TRUE	0.00824804	30.389	23.7813
						rs80273434	C	G	C	G	-0.24	0.00411498	0.0535	0.0633396	FALSE	TRUE	FALSE	TMFBVT	140762806	0.911831	0.0371625	outcome	TRUE	reported	textfile	141772905	8	7.90205e-06	0.05365	3656	ebi-a-GCST90001725	|| id:ebi-a-GCST90001725	TRUE	reported	igd	2	TRUE	0.00544385	20.0007	23.7813
						rs8109226	G	T	G	T	0.1199	-0.00554486	0.437	0.346269	FALSE	FALSE	FALSE	TMFBVT	710050	0.772478	0.0191774	outcome	TRUE	reported	textfile	710050	19	1.32099e-06	0.02475	3656	ebi-a-GCST90001725	|| id:ebi-a-GCST90001725	TRUE	reported	igd	2	TRUE	0.00637827	23.4558	23.7813
						rs9639817	T	C	T	C	-0.1116	0.00291708	0.3861	0.324211	FALSE	FALSE	FALSE	TMFBVT	40046166	0.879908	0.0193075	outcome	TRUE	reported	textfile	40085765	7	6.83801e-06	0.02477	3656	ebi-a-GCST90001725	|| id:ebi-a-GCST90001725	TRUE	reported	igd	2	TRUE	0.00552161	20.288	23.7813
CD19 on IgD+ CD38dim						rs112417310	A	G	A	G	0.5594	0.0052876	0.0201	0.00410976	FALSE	FALSE	FALSE	2ne0Sd	206682138	0.968214	0.132692	outcome	TRUE	reported	textfile	206855483	1	3.64897e-10	0.089	3657	ebi-a-GCST90001730	|| id:ebi-a-GCST90001730	TRUE	reported	igd	2	TRUE	0.0106874	39.4846	23.7796
						rs113812519	G	A	G	A	0.5583	-0.0428035	0.0185	0.0257811	FALSE	FALSE	FALSE	2ne0Sd	207102991	0.454144	0.0571839	outcome	TRUE	reported	textfile	207276336	1	1.22301e-09	0.09163	3657	ebi-a-GCST90001730	|| id:ebi-a-GCST90001730	TRUE	reported	igd	2	TRUE	0.0100496	37.1041	23.7796
						rs115727814	A	G	A	G	-1.188	0.101575	0.0021	0.0240886	FALSE	FALSE	FALSE	2ne0Sd	169777885	0.0903691	0.0599806	outcome	TRUE	reported	textfile	170699036	4	8.44598e-06	0.2664	3657	ebi-a-GCST90001730	|| id:ebi-a-GCST90001730	TRUE	reported	igd	2	TRUE	0.00540859	19.8759	23.7796
						rs11825488	A	G	A	G	-1.124	-0.0345973	0.0021	0.00249453	FALSE	FALSE	FALSE	2ne0Sd	72454001	0.845947	0.178069	outcome	TRUE	reported	textfile	72165045	11	9.25699e-06	0.253	3657	ebi-a-GCST90001730	|| id:ebi-a-GCST90001730	TRUE	reported	igd	2	TRUE	0.0053682	19.7267	23.7796
						rs12216684	A	G	A	G	0.2624	0.0310645	0.0543	0.0335687	FALSE	FALSE	FALSE	2ne0Sd	56223840	0.529367	0.0493893	outcome	TRUE	reported	textfile	56291533	7	1.05801e-06	0.05367	3657	ebi-a-GCST90001730	|| id:ebi-a-GCST90001730	TRUE	reported	igd	2	TRUE	0.00649397	23.8906	23.7796
						rs12642193	G	A	G	A	-0.1521	-0.00968337	0.1575	0.305531	FALSE	FALSE	FALSE	2ne0Sd	25914835	0.622203	0.0196524	outcome	TRUE	reported	textfile	25916457	4	5.88207e-06	0.03353	3657	ebi-a-GCST90001730	|| id:ebi-a-GCST90001730	TRUE	reported	igd	2	TRUE	0.00559538	20.5662	23.7796
						rs1290397	A	G	A	G	0.1153	0.0189377	0.51	0.513119	FALSE	FALSE	FALSE	2ne0Sd	79974264	0.299698	0.0182606	outcome	TRUE	reported	textfile	77948063	17	2.67301e-06	0.02452	3657	ebi-a-GCST90001730	|| id:ebi-a-GCST90001730	TRUE	reported	igd	2	TRUE	0.00601	22.0994	23.7796
						rs13164259	A	C	A	C	0.5914	-0.0312838	0.0083	0.109117	FALSE	FALSE	FALSE	2ne0Sd	83574392	0.279756	0.0289432	outcome	TRUE	reported	textfile	82870211	5	8.33508e-06	0.1325	3657	ebi-a-GCST90001730	|| id:ebi-a-GCST90001730	TRUE	reported	igd	2	TRUE	0.00541809	19.911	23.7796
						rs1345010	G	T	G	T	0.1933	0.00108949	0.0946	0.123547	FALSE	FALSE	FALSE	2ne0Sd	173249005	0.968781	0.0278377	outcome	TRUE	reported	textfile	174113733	2	3.55304e-06	0.04163	3657	ebi-a-GCST90001730	|| id:ebi-a-GCST90001730	TRUE	reported	igd	2	TRUE	0.00586102	21.5483	23.7796
						rs138920008	C	G	C	G	-1.234	0.019494	0.0041	0.0298467	FALSE	TRUE	FALSE	2ne0Sd	32411487	0.71511	0.053408	outcome	TRUE	reported	textfile	32422808	16	1.49599e-08	0.2174	3657	ebi-a-GCST90001730	|| id:ebi-a-GCST90001730	TRUE	reported	igd	2	TRUE	0.00873327	32.2013	23.7796
						rs142109788	G	A	G	A	-1.903	0.0612772	0.001	0.0729041	FALSE	FALSE	FALSE	2ne0Sd	149843994	0.095374	0.0367434	outcome	TRUE	reported	textfile	149815561	1	1.10601e-06	0.39	3657	ebi-a-GCST90001730	|| id:ebi-a-GCST90001730	TRUE	reported	igd	2	TRUE	0.00646852	23.7964	23.7796
						rs144743804	A	G	A	G	0.5079	0.066967	0.0197	0.0114344	FALSE	FALSE	FALSE	2ne0Sd	206844861	0.438786	0.0864934	outcome	TRUE	reported	textfile	207018206	1	1.33601e-08	0.0892	3657	ebi-a-GCST90001730	|| id:ebi-a-GCST90001730	TRUE	reported	igd	2	TRUE	0.00878756	32.4033	23.7796
						rs1449311	A	G	A	G	0.122	0.00855278	0.3074	0.371787	FALSE	FALSE	FALSE	2ne0Sd	100984280	0.64948	0.0188186	outcome	TRUE	reported	textfile	100703124	3	7.03396e-06	0.02712	3657	ebi-a-GCST90001730	|| id:ebi-a-GCST90001730	TRUE	reported	igd	2	TRUE	0.00550324	20.2257	23.7796
						rs148381451	T	C	T	C	-0.257	0.012423	0.0496	0.0199323	FALSE	FALSE	FALSE	2ne0Sd	65089439	0.849309	0.0653842	outcome	TRUE	reported	textfile	63085557	17	4.80397e-06	0.05611	3657	ebi-a-GCST90001730	|| id:ebi-a-GCST90001730	TRUE	reported	igd	2	TRUE	0.00570396	20.9676	23.7796
						rs1955142	C	A	C	A	0.124	-0.00691245	0.6449	0.567719	FALSE	FALSE	FALSE	2ne0Sd	65213447	0.705013	0.0182597	outcome	TRUE	reported	textfile	65505785	15	2.02302e-06	0.02605	3657	ebi-a-GCST90001730	|| id:ebi-a-GCST90001730	TRUE	reported	igd	2	TRUE	0.00615773	22.6459	23.7796
						rs2524090	A	C	A	C	-0.1539	0.0611706	0.31	0.0788527	FALSE	FALSE	FALSE	2ne0Sd	31273046	0.0651328	0.0331665	outcome	TRUE	reported	textfile	31240823	6	6.76706e-06	0.03414	3657	ebi-a-GCST90001730	|| id:ebi-a-GCST90001730	TRUE	reported	igd	2	TRUE	0.0055261	20.3101	23.7796
						rs2903728	C	T	C	T	-0.1719	0.022394	0.1147	0.214867	FALSE	FALSE	FALSE	2ne0Sd	55896929	0.31201	0.0221501	outcome	TRUE	reported	textfile	56408295	19	9.58407e-06	0.03879	3657	ebi-a-GCST90001730	|| id:ebi-a-GCST90001730	TRUE	reported	igd	2	TRUE	0.00534148	19.6279	23.7796
						rs67316035	A	T	A	T	-0.1835	0.0125588	0.1036	0.214067	FALSE	TRUE	FALSE	2ne0Sd	132351711	0.570632	0.0221448	outcome	TRUE	reported	textfile	132221605	11	5.98605e-06	0.04047	3657	ebi-a-GCST90001730	|| id:ebi-a-GCST90001730	TRUE	reported	igd	2	TRUE	0.00559044	20.5479	23.7796
						rs754067	C	T	C	T	-0.2058	-0.0139971	0.1143	0.234734	FALSE	FALSE	FALSE	2ne0Sd	17229815	0.514141	0.0214546	outcome	TRUE	reported	textfile	17323672	16	1.20501e-07	0.0388	3657	ebi-a-GCST90001730	|| id:ebi-a-GCST90001730	TRUE	reported	igd	2	TRUE	0.00763438	28.1183	23.7796
						rs75912463	C	T	C	T	-3.133	0.0479403	0.0003	0.0220719	FALSE	FALSE	FALSE	2ne0Sd	130479015	0.434372	0.0613258	outcome	TRUE	reported	textfile	133354402	9	3.93496e-06	0.6779	3657	ebi-a-GCST90001730	|| id:ebi-a-GCST90001730	TRUE	reported	igd	2	TRUE	0.00580678	21.3477	23.7796
						rs76289004	G	A	G	A	-0.4991	-0.111293	0.0139	0.00620978	FALSE	FALSE	FALSE	2ne0Sd	65251862	0.315604	0.110902	outcome	TRUE	reported	textfile	67011620	10	3.51901e-06	0.1075	3657	ebi-a-GCST90001730	|| id:ebi-a-GCST90001730	TRUE	reported	igd	2	TRUE	0.00585977	21.5437	23.7796
						rs764603	C	A	C	A	0.4986	-0.36051	0.0131	0.00305549	FALSE	FALSE	FALSE	2ne0Sd	36825740	0.0257336	0.161649	outcome	TRUE	reported	textfile	36793516	6	3.58996e-06	0.1074	3657	ebi-a-GCST90001730	|| id:ebi-a-GCST90001730	TRUE	reported	igd	2	TRUE	0.00585894	21.5406	23.7796
						rs79699942	G	A	G	A	0.1807	0.0520369	0.1107	0.114794	FALSE	FALSE	FALSE	2ne0Sd	44535810	0.0662872	0.0283351	outcome	TRUE	reported	textfile	44929593	12	6.66193e-06	0.04005	3657	ebi-a-GCST90001730	|| id:ebi-a-GCST90001730	TRUE	reported	igd	2	TRUE	0.00553574	20.3457	23.7796
						rs80273434	C	G	C	G	-0.2461	0.00411498	0.0535	0.0633396	FALSE	TRUE	FALSE	2ne0Sd	140762806	0.911831	0.0371625	outcome	TRUE	reported	textfile	141772905	8	5.01996e-06	0.05384	3657	ebi-a-GCST90001730	|| id:ebi-a-GCST90001730	TRUE	reported	igd	2	TRUE	0.00568086	20.8822	23.7796
CD3 on CD28- CD8br						rs10042722	C	G	C	G	-0.1264	-0.0298978	0.3827	0.275179	FALSE	TRUE	FALSE	TaJ1si	67825422	0.141915	0.0203567	outcome	TRUE	reported	textfile	67121250	5	7.10003e-06	0.02809	2919	ebi-a-GCST90001865	|| id:ebi-a-GCST90001865	TRUE	reported	igd	2	TRUE	0.00688897	20.2345	24.39
						rs10280171	C	T	C	T	-0.5408	-0.0595651	0.013	0.0315115	FALSE	FALSE	FALSE	TaJ1si	156178407	0.260919	0.0529833	outcome	TRUE	reported	textfile	155971101	7	2.89701e-06	0.1154	2919	ebi-a-GCST90001865	|| id:ebi-a-GCST90001865	TRUE	reported	igd	2	TRUE	0.00746745	21.9464	24.39
						rs10861453	G	A	G	A	-0.1298	-0.0206422	0.4459	0.510075	FALSE	FALSE	FALSE	TaJ1si	105538202	0.255391	0.0181493	outcome	TRUE	reported	textfile	105931980	12	3.15697e-06	0.0278	2919	ebi-a-GCST90001865	|| id:ebi-a-GCST90001865	TRUE	reported	igd	2	TRUE	0.007413	21.7852	24.39
						rs12570957	A	C	A	C	0.1445	0.0194177	0.2681	0.456053	FALSE	FALSE	FALSE	TaJ1si	100221517	0.284832	0.0181554	outcome	TRUE	reported	textfile	101981274	10	2.88098e-06	0.03082	2919	ebi-a-GCST90001865	|| id:ebi-a-GCST90001865	TRUE	reported	igd	2	TRUE	0.00747443	21.9671	24.39
						rs141566851	A	G	A	G	-0.5188	-0.0640744	0.0149	0.023318	FALSE	FALSE	FALSE	TaJ1si	170445379	0.295298	0.0612232	outcome	TRUE	reported	textfile	170163167	3	5.04104e-06	0.1135	2919	ebi-a-GCST90001865	|| id:ebi-a-GCST90001865	TRUE	reported	igd	2	TRUE	0.00710684	20.879	24.39
						rs143007860	T	A	T	A	0.2933	-0.0234549	0.0486	0.0044889	FALSE	TRUE	FALSE	TaJ1si	12967475	0.865474	0.13845	outcome	TRUE	reported	textfile	13007100	7	5.91494e-06	0.06464	2919	ebi-a-GCST90001865	|| id:ebi-a-GCST90001865	TRUE	reported	igd	2	TRUE	0.00700382	20.5742	24.39
						rs1542545	C	T	C	T	-0.1677	-0.0275859	0.8126	0.59236	FALSE	FALSE	FALSE	TaJ1si	188609437	0.140292	0.0187061	outcome	TRUE	reported	textfile	189530591	4	2.90998e-06	0.03579	2919	ebi-a-GCST90001865	|| id:ebi-a-GCST90001865	TRUE	reported	igd	2	TRUE	0.00746542	21.9404	24.39
						rs28620385	C	T	C	T	0.14	-0.00358648	0.3114	0.361612	FALSE	FALSE	FALSE	TaJ1si	45068816	0.849255	0.0188694	outcome	TRUE	reported	textfile	46488731	21	1.66598e-06	0.02917	2919	ebi-a-GCST90001865	|| id:ebi-a-GCST90001865	TRUE	reported	igd	2	TRUE	0.00782953	23.019	24.39
						rs2988279	A	G	A	G	0.2396	0.0333729	0.4849	0.282256	FALSE	FALSE	FALSE	TaJ1si	167450602	0.0954927	0.0200184	outcome	TRUE	reported	textfile	167419839	1	1.75388e-18	0.02713	2919	ebi-a-GCST90001865	|| id:ebi-a-GCST90001865	TRUE	reported	igd	2	TRUE	0.0260248	77.9429	24.39
						rs4689428	G	C	G	C	-0.186	0.000588867	0.2052	0.391617	FALSE	TRUE	FALSE	TaJ1si	6386464	0.974904	0.0187187	outcome	TRUE	reported	textfile	6388191	4	4.21396e-08	0.03384	2919	ebi-a-GCST90001865	|| id:ebi-a-GCST90001865	TRUE	reported	igd	2	TRUE	0.0102438	30.1903	24.39
						rs59837469	C	G	C	G	0.3624	0.0412409	0.0331	0.0942336	FALSE	TRUE	FALSE	TaJ1si	170202814	0.193952	0.0317488	outcome	TRUE	reported	textfile	169629818	5	2.40602e-06	0.0767	2919	ebi-a-GCST90001865	|| id:ebi-a-GCST90001865	TRUE	reported	igd	2	TRUE	0.00759002	22.3094	24.39
						rs6120663	A	C	A	C	-0.1254	-0.0280507	0.4726	0.489047	FALSE	FALSE	FALSE	TaJ1si	34494101	0.120976	0.0180892	outcome	TRUE	reported	textfile	33081906	20	4.67703e-06	0.02733	2919	ebi-a-GCST90001865	|| id:ebi-a-GCST90001865	TRUE	reported	igd	2	TRUE	0.00716079	21.0387	24.39
						rs62293633	G	C	G	C	0.2552	-0.000758988	0.0558	0.0729551	FALSE	TRUE	FALSE	TaJ1si	163839289	0.982738	0.0350802	outcome	TRUE	reported	textfile	163557077	3	8.42093e-06	0.05718	2919	ebi-a-GCST90001865	|| id:ebi-a-GCST90001865	TRUE	reported	igd	2	TRUE	0.00677775	19.9056	24.39
						rs62574602	C	T	C	T	-0.5914	-0.0578221	0.0104	0.033115	FALSE	FALSE	FALSE	TaJ1si	94076787	0.266273	0.0520129	outcome	TRUE	reported	textfile	96839069	9	9.7389e-06	0.1335	2919	ebi-a-GCST90001865	|| id:ebi-a-GCST90001865	TRUE	reported	igd	2	TRUE	0.00667815	19.6111	24.39
						rs6564225	C	A	C	A	-0.1551	-0.00604518	0.2062	0.196324	FALSE	FALSE	FALSE	TaJ1si	75195935	0.791127	0.0228251	outcome	TRUE	reported	textfile	75229833	16	8.16507e-06	0.0347	2919	ebi-a-GCST90001865	|| id:ebi-a-GCST90001865	TRUE	reported	igd	2	TRUE	0.0067978	19.9649	24.39
						rs72975607	A	G	A	G	0.2633	-0.0441038	0.0572	0.0722425	FALSE	FALSE	FALSE	TaJ1si	103296401	0.220278	0.03598	outcome	TRUE	reported	textfile	103167130	11	6.40398e-06	0.05824	2919	ebi-a-GCST90001865	|| id:ebi-a-GCST90001865	TRUE	reported	igd	2	TRUE	0.00695336	20.425	24.39
						rs7334537	C	G	C	G	-0.1418	0.0141727	0.2335	0.189964	FALSE	TRUE	FALSE	TaJ1si	75440782	0.537431	0.0229814	outcome	TRUE	reported	textfile	76014918	13	9.75596e-06	0.03201	2919	ebi-a-GCST90001865	|| id:ebi-a-GCST90001865	TRUE	reported	igd	2	TRUE	0.00667786	19.6103	24.39
						rs77294768	A	G	A	G	-0.188	0.0171297	0.1264	0.0979396	FALSE	FALSE	FALSE	TaJ1si	6800975	0.571338	0.0302602	outcome	TRUE	reported	textfile	6861035	1	5.59397e-06	0.04133	2919	ebi-a-GCST90001865	|| id:ebi-a-GCST90001865	TRUE	reported	igd	2	TRUE	0.00703855	20.677	24.39
						rs947505	G	A	G	A	0.2201	-0.0146058	0.9046	0.84647	FALSE	FALSE	FALSE	TaJ1si	173332958	0.5615	0.0251557	outcome	TRUE	reported	textfile	173302097	1	3.55001e-06	0.04738	2919	ebi-a-GCST90001865	|| id:ebi-a-GCST90001865	TRUE	reported	igd	2	TRUE	0.00733866	21.5651	24.39
						rs9787219	C	G	C	G	-0.1339	0.0157399	0.3482	0.39625	FALSE	TRUE	FALSE	TaJ1si	66614476	0.394438	0.0184828	outcome	TRUE	reported	textfile	67080159	1	2.52901e-06	0.0284	2919	ebi-a-GCST90001865	|| id:ebi-a-GCST90001865	TRUE	reported	igd	2	TRUE	0.0075578	22.214	24.39
FSC-A on CD14+ monocyte						rs10488833	G	C	G	C	-0.2004	-0.047224	0.1043	0.0402049	FALSE	TRUE	FALSE	HLKM6m	97032605	0.302422	0.0457928	outcome	TRUE	reported	textfile	97953756	4	5.96197e-06	0.04418	3112	ebi-a-GCST90001967	|| id:ebi-a-GCST90001967	TRUE	reported	igd	2	TRUE	0.00656814	20.562	21.5162
						rs115639631	A	C	A	C	0.2422	0.0371631	0.066	0.0167406	FALSE	FALSE	FALSE	HLKM6m	156673222	0.600821	0.0710275	outcome	TRUE	reported	textfile	157594374	4	7.10902e-06	0.05385	3112	ebi-a-GCST90001967	|| id:ebi-a-GCST90001967	TRUE	reported	igd	2	TRUE	0.00645838	20.2161	21.5162
						rs11652123	C	G	C	G	0.1237	0.00597978	0.568	0.54614	FALSE	TRUE	TRUE	HLKM6m	18967211	0.741816	0.0181508	outcome	TRUE	reported	textfile	18870524	17	5.38295e-06	0.02714	3112	ebi-a-GCST90001967	|| id:ebi-a-GCST90001967	TRUE	reported	igd	2	FALSE	0.00663118	20.7606	21.5162
						rs117045193	T	G	T	G	-0.6403	-0.00873757	0.0084	0.0132768	FALSE	FALSE	FALSE	HLKM6m	48741263	0.91037	0.0776178	outcome	TRUE	reported	textfile	49315399	13	8.14104e-06	0.1433	3112	ebi-a-GCST90001967	|| id:ebi-a-GCST90001967	TRUE	reported	igd	2	TRUE	0.00637467	19.9524	21.5162
						rs12364299	T	A	T	A	-0.2594	0.0508196	0.0782	0.0217815	FALSE	TRUE	FALSE	HLKM6m	5381878	0.405789	0.0611308	outcome	TRUE	reported	textfile	5403108	11	3.82296e-07	0.05098	3112	ebi-a-GCST90001967	|| id:ebi-a-GCST90001967	TRUE	reported	igd	2	TRUE	0.00825092	25.8739	21.5162
						rs139494294	G	A	G	A	0.6013	0.0983748	0.0101	0.000346202	FALSE	FALSE	FALSE	HLKM6m	27796278	0.840379	0.488432	outcome	TRUE	reported	textfile	27837769	3	6.23993e-06	0.1329	3112	ebi-a-GCST90001967	|| id:ebi-a-GCST90001967	TRUE	reported	igd	2	TRUE	0.006535	20.4575	21.5162
						rs142074591	G	A	G	A	-1.35	0.101254	0.0019	0.0488338	FALSE	FALSE	FALSE	HLKM6m	59256823	0.0218635	0.0441633	outcome	TRUE	reported	textfile	59830957	13	8.21505e-06	0.3023	3112	ebi-a-GCST90001967	|| id:ebi-a-GCST90001967	TRUE	reported	igd	2	TRUE	0.00636762	19.9302	21.5162
						rs142456232	T	C	T	C	-0.3287	0.0935293	0.0572	0.0104773	FALSE	FALSE	FALSE	HLKM6m	4939410	0.294125	0.0891506	outcome	TRUE	reported	textfile	4960640	11	1.546e-08	0.05796	3112	ebi-a-GCST90001967	|| id:ebi-a-GCST90001967	TRUE	reported	igd	2	TRUE	0.0102291	32.1413	21.5162
						rs143798663	T	A	T	A	0.5484	0.0216878	0.0117	0.0213295	FALSE	TRUE	FALSE	HLKM6m	128380286	0.73017	0.0628814	outcome	TRUE	reported	textfile	129392532	8	6.38293e-06	0.1213	3112	ebi-a-GCST90001967	|| id:ebi-a-GCST90001967	TRUE	reported	igd	2	TRUE	0.00652515	20.4265	21.5162
						rs144745307	C	T	C	T	-0.3857	-0.040867	0.0243	0.0130999	FALSE	FALSE	FALSE	HLKM6m	1464402	0.59768	0.0774378	outcome	TRUE	reported	textfile	1506086	3	7.703e-06	0.08607	3112	ebi-a-GCST90001967	|| id:ebi-a-GCST90001967	TRUE	reported	igd	2	TRUE	0.00641154	20.0686	21.5162
						rs150082330	T	A	T	A	-0.6313	0.0486387	0.0114	0.0192612	FALSE	TRUE	FALSE	HLKM6m	24282978	0.464998	0.0665699	outcome	TRUE	reported	textfile	24528125	15	9.54004e-07	0.1286	3112	ebi-a-GCST90001967	|| id:ebi-a-GCST90001967	TRUE	reported	igd	2	TRUE	0.00768422	24.083	21.5162
						rs192378299	G	A	G	A	0.1933	0.0108069	0.1226	0.0753447	FALSE	FALSE	FALSE	HLKM6m	40492359	0.755461	0.0346992	outcome	TRUE	reported	textfile	40719499	2	3.98502e-06	0.04184	3112	ebi-a-GCST90001967	|| id:ebi-a-GCST90001967	TRUE	reported	igd	2	TRUE	0.00681196	21.3305	21.5162
						rs2501623	C	T	C	T	-0.1219	0.017259	0.3946	0.466111	FALSE	FALSE	FALSE	HLKM6m	117747182	0.34282	0.018194	outcome	TRUE	reported	textfile	118068345	6	7.21506e-06	0.02713	3112	ebi-a-GCST90001967	|| id:ebi-a-GCST90001967	TRUE	reported	igd	2	TRUE	0.00644555	20.1757	21.5162
						rs309859	C	G	C	G	-0.14	0.010107	0.3861	0.388277	FALSE	TRUE	FALSE	HLKM6m	30018849	0.585423	0.0185286	outcome	TRUE	reported	textfile	29876365	8	5.365e-07	0.02787	3112	ebi-a-GCST90001967	|| id:ebi-a-GCST90001967	TRUE	reported	igd	2	TRUE	0.00804332	25.2176	21.5162
						rs34880703	T	C	T	C	0.1756	-0.000914713	0.1464	0.0634757	FALSE	FALSE	FALSE	HLKM6m	102537708	0.980255	0.0369597	outcome	TRUE	reported	textfile	102985583	6	5.69102e-06	0.03863	3112	ebi-a-GCST90001967	|| id:ebi-a-GCST90001967	TRUE	reported	igd	2	TRUE	0.00659608	20.65	21.5162
						rs3787953	C	T	C	T	0.1938	-0.0645562	0.1168	0.0915523	FALSE	FALSE	FALSE	HLKM6m	41754867	0.0365418	0.0308756	outcome	TRUE	reported	textfile	43175027	21	4.67595e-06	0.04226	3112	ebi-a-GCST90001967	|| id:ebi-a-GCST90001967	TRUE	reported	igd	2	TRUE	0.00671249	21.0169	21.5162
						rs529563	A	G	A	G	0.1234	-0.00149042	0.4214	0.397238	FALSE	FALSE	FALSE	HLKM6m	147931577	0.935689	0.018471	outcome	TRUE	reported	textfile	148252713	6	8.13093e-06	0.02762	3112	ebi-a-GCST90001967	|| id:ebi-a-GCST90001967	TRUE	reported	igd	2	TRUE	0.00637333	19.9482	21.5162
						rs55914843	G	C	G	C	0.1505	-0.026689	0.2105	0.214913	FALSE	TRUE	FALSE	HLKM6m	21071462	0.224602	0.0219775	outcome	TRUE	reported	textfile	21111081	7	7.09692e-06	0.03347	3112	ebi-a-GCST90001967	|| id:ebi-a-GCST90001967	TRUE	reported	igd	2	TRUE	0.0064552	20.2061	21.5162
						rs6082136	T	C	T	C	-0.3827	0.0199412	0.0254	0.0675798	FALSE	FALSE	FALSE	HLKM6m	20744476	0.582794	0.0363024	outcome	TRUE	reported	textfile	20725119	20	7.24703e-06	0.08516	3112	ebi-a-GCST90001967	|| id:ebi-a-GCST90001967	TRUE	reported	igd	2	TRUE	0.00644758	20.1821	21.5162
						rs72801520	G	A	G	A	0.2199	0.00725948	0.0877	0.15342	FALSE	FALSE	FALSE	HLKM6m	84938063	0.771115	0.0249538	outcome	TRUE	reported	textfile	84971669	16	4.62605e-06	0.04792	3112	ebi-a-GCST90001967	|| id:ebi-a-GCST90001967	TRUE	reported	igd	2	TRUE	0.00672122	21.0445	21.5162
						rs72843128	G	A	G	A	-0.2603	-0.00321552	0.0586	0.0974939	FALSE	FALSE	FALSE	HLKM6m	67764996	0.915378	0.0302617	outcome	TRUE	reported	textfile	65761112	17	7.32892e-06	0.05796	3112	ebi-a-GCST90001967	|| id:ebi-a-GCST90001967	TRUE	reported	igd	2	TRUE	0.00643941	20.1564	21.5162
						rs74558876	G	A	G	A	1.482	-0.0203959	0.0014	0.016605	FALSE	FALSE	FALSE	HLKM6m	181039320	0.773159	0.0707588	outcome	TRUE	reported	textfile	180757108	3	9.57304e-06	0.3342	3112	ebi-a-GCST90001967	|| id:ebi-a-GCST90001967	TRUE	reported	igd	2	TRUE	0.00627926	19.6519	21.5162
						rs78736654	G	T	G	T	-0.3384	0.1591	0.0382	0.0112832	FALSE	FALSE	FALSE	HLKM6m	5523247	0.0686104	0.0873707	outcome	TRUE	reported	textfile	5544477	11	2.20298e-06	0.07136	3112	ebi-a-GCST90001967	|| id:ebi-a-GCST90001967	TRUE	reported	igd	2	TRUE	0.00717438	22.4736	21.5162
						rs7894142	C	T	C	T	0.186	-0.0302412	0.1173	0.163976	FALSE	FALSE	FALSE	HLKM6m	15116268	0.217289	0.0245113	outcome	TRUE	reported	textfile	15158267	10	8.60003e-06	0.04172	3112	ebi-a-GCST90001967	|| id:ebi-a-GCST90001967	TRUE	reported	igd	2	TRUE	0.00634648	19.8636	21.5162
HLA DR on CD14+ CD16- monocyte						rs112651313	C	T	C	T	0.1781	0.0529312	0.1123	0.102449	FALSE	FALSE	FALSE	aIVrlz	212021620	0.0781466	0.0300482	outcome	TRUE	reported	textfile	212886345	2	7.71703e-06	0.03977	3629	ebi-a-GCST90001988	|| id:ebi-a-GCST90001988	TRUE	reported	igd	2	TRUE	0.00549587	20.0437	61.564
						rs113337372	A	G	A	G	-0.3065	-0.100343	0.0347	0.0196684	FALSE	FALSE	FALSE	aIVrlz	120920114	0.144122	0.0686989	outcome	TRUE	reported	textfile	121677690	2	8.97408e-06	0.06892	3629	ebi-a-GCST90001988	|| id:ebi-a-GCST90001988	TRUE	reported	igd	2	TRUE	0.0054203	19.7666	61.564
						rs113555953	A	C	A	C	0.5125	0.0649893	0.0127	0.0217092	FALSE	FALSE	FALSE	aIVrlz	96977555	0.302788	0.0630674	outcome	TRUE	reported	textfile	97898706	4	5.86395e-06	0.1129	3629	ebi-a-GCST90001988	|| id:ebi-a-GCST90001988	TRUE	reported	igd	2	TRUE	0.00564617	20.5949	61.564
						rs11788133	A	G	A	G	-0.1567	0.00154556	0.1684	0.109901	FALSE	FALSE	FALSE	aIVrlz	135015553	0.95722	0.0288123	outcome	TRUE	reported	textfile	137907399	9	3.19602e-06	0.03359	3629	ebi-a-GCST90001988	|| id:ebi-a-GCST90001988	TRUE	reported	igd	2	TRUE	0.00596121	21.751	61.564
						rs13168479	T	C	T	C	-0.5935	0.188731	0.0084	0.00629439	FALSE	FALSE	FALSE	aIVrlz	164822526	0.0913819	0.111797	outcome	TRUE	reported	textfile	164249532	5	8.84606e-06	0.1334	3629	ebi-a-GCST90001988	|| id:ebi-a-GCST90001988	TRUE	reported	igd	2	TRUE	0.00542476	19.7829	61.564
						rs143858253	C	T	C	T	0.1754	0.0826905	0.1206	0.0253241	FALSE	FALSE	FALSE	aIVrlz	54103332	0.153884	0.0579899	outcome	TRUE	reported	textfile	54497116	12	7.12098e-06	0.039	3629	ebi-a-GCST90001988	|| id:ebi-a-GCST90001988	TRUE	reported	igd	2	TRUE	0.0055428	20.2158	61.564
						rs146479897	G	C	G	C	0.4693	0.0959617	0.0158	0.0110939	FALSE	TRUE	FALSE	aIVrlz	66299697	0.259117	0.0850362	outcome	TRUE	reported	textfile	65595525	5	3.71801e-06	0.1013	3629	ebi-a-GCST90001988	|| id:ebi-a-GCST90001988	TRUE	reported	igd	2	TRUE	0.00587942	21.4508	61.564
						rs146897285	A	C	A	C	0.9798	0.0984692	0.0034	0.0134623	FALSE	FALSE	FALSE	aIVrlz	213810865	0.193	0.0756434	outcome	TRUE	reported	textfile	213984208	1	2.36401e-06	0.2073	3629	ebi-a-GCST90001988	|| id:ebi-a-GCST90001988	TRUE	reported	igd	2	TRUE	0.00611821	22.3273	61.564
						rs148974843	G	C	G	C	0.2723	0.0131423	0.0473	0.0590815	FALSE	TRUE	FALSE	aIVrlz	237808415	0.729308	0.0379786	outcome	TRUE	reported	textfile	237971715	1	3.63999e-06	0.05871	3629	ebi-a-GCST90001988	|| id:ebi-a-GCST90001988	TRUE	reported	igd	2	TRUE	0.00589274	21.4997	61.564
						rs150542843	T	C	T	C	-0.3123	0.221597	0.0394	0.00126782	FALSE	FALSE	FALSE	aIVrlz	33710154	0.393128	0.259494	outcome	TRUE	reported	textfile	33677931	6	8.51001e-06	0.07004	3629	ebi-a-GCST90001988	|| id:ebi-a-GCST90001988	TRUE	reported	igd	2	TRUE	0.00544869	19.8707	61.564
						rs150649461	C	G	C	G	-0.2944	0.0378662	0.0459	0.0276756	FALSE	TRUE	FALSE	aIVrlz	92460097	0.503847	0.0566479	outcome	TRUE	reported	textfile	92925654	1	5.77099e-06	0.06482	3629	ebi-a-GCST90001988	|| id:ebi-a-GCST90001988	TRUE	reported	igd	2	TRUE	0.00565209	20.6167	61.564
						rs1800973	A	C	A	C	-0.3123	-0.084001	0.0798	0.049971	FALSE	FALSE	FALSE	aIVrlz	69350234	0.0377624	0.0404352	outcome	TRUE	reported	textfile	69744014	12	1.06194e-11	0.04579	3629	ebi-a-GCST90001988	|| id:ebi-a-GCST90001988	TRUE	reported	igd	2	TRUE	0.0126556	46.4904	61.564
						rs188394267	T	C	T	C	-0.2065	-0.0525553	0.0802	0.0182206	FALSE	FALSE	FALSE	aIVrlz	12355594	0.428135	0.0663253	outcome	TRUE	reported	textfile	12466408	19	7.71507e-06	0.04611	3629	ebi-a-GCST90001988	|| id:ebi-a-GCST90001988	TRUE	reported	igd	2	TRUE	0.00549629	20.0452	61.564
						rs2394447	T	C	T	C	0.1741	0.034432	0.2366	0.0992681	FALSE	FALSE	FALSE	aIVrlz	30859058	0.253976	0.0301838	outcome	TRUE	reported	textfile	30826835	6	1.84502e-07	0.03333	3629	ebi-a-GCST90001988	|| id:ebi-a-GCST90001988	TRUE	reported	igd	2	TRUE	0.00746254	27.2701	61.564
						rs35848415	G	A	G	A	-0.274	-0.0246778	0.0463	0.0902598	FALSE	FALSE	FALSE	aIVrlz	103009114	0.434619	0.0315851	outcome	TRUE	reported	textfile	102879843	11	4.14496e-06	0.05943	3629	ebi-a-GCST90001988	|| id:ebi-a-GCST90001988	TRUE	reported	igd	2	TRUE	0.00582326	21.2447	61.564
						rs62005962	A	G	A	G	-0.1224	0.0148475	0.3133	0.455218	FALSE	FALSE	FALSE	aIVrlz	53748093	0.414862	0.0182095	outcome	TRUE	reported	textfile	54040290	15	6.09705e-06	0.02703	3629	ebi-a-GCST90001988	|| id:ebi-a-GCST90001988	TRUE	reported	igd	2	TRUE	0.00561871	20.4942	61.564
						rs80032720	A	G	A	G	0.4253	-0.1094	0.0733	0.00264267	FALSE	FALSE	FALSE	aIVrlz	32417156	0.515832	0.168363	outcome	TRUE	reported	textfile	32384933	6	7.76426e-15	0.0545	3629	ebi-a-GCST90001988	|| id:ebi-a-GCST90001988	TRUE	reported	igd	2	TRUE	0.0165038	60.8637	61.564
						rs8043889	T	C	T	C	-0.1291	0.0292236	0.3103	0.301552	FALSE	FALSE	FALSE	aIVrlz	27722108	0.138525	0.0197282	outcome	TRUE	reported	textfile	27733429	16	2.15899e-06	0.0272	3629	ebi-a-GCST90001988	|| id:ebi-a-GCST90001988	TRUE	reported	igd	2	TRUE	0.00616936	22.5152	61.564
						rs9261756	G	A	G	A	-0.1749	0.0520695	0.2655	0.0968948	FALSE	FALSE	FALSE	aIVrlz	30404637	0.0865905	0.030385	outcome	TRUE	reported	textfile	30372414	6	3.21899e-07	0.03415	3629	ebi-a-GCST90001988	|| id:ebi-a-GCST90001988	TRUE	reported	igd	2	TRUE	0.00717602	26.2155	61.564
						rs9270585	T	C	T	C	-0.6054	-0.0372449	0.5834	0.515656	FALSE	FALSE	FALSE	aIVrlz	32593523	0.0397933	0.0181162	outcome	TRUE	reported	textfile	32561300	6	3.03529e-98	0.0279	3629	ebi-a-GCST90001988	|| id:ebi-a-GCST90001988	TRUE	reported	igd	2	TRUE	0.114844	470.584	61.564
						rs9271768	G	A	G	A	-0.5252	-0.00496028	0.4388	0.295813	FALSE	FALSE	FALSE	aIVrlz	32626411	0.801308	0.0197106	outcome	TRUE	reported	textfile	32594188	6	1.20809e-68	0.02936	3629	ebi-a-GCST90001988	|| id:ebi-a-GCST90001988	TRUE	reported	igd	2	TRUE	0.081031	319.814	61.564
						rs9469245	T	C	T	C	-0.2672	0.00131223	0.5433	0.505148	FALSE	FALSE	FALSE	aIVrlz	32724307	0.942264	0.0181185	outcome	TRUE	reported	textfile	32692084	6	2.51884e-21	0.02801	3629	ebi-a-GCST90001988	|| id:ebi-a-GCST90001988	TRUE	reported	igd	2	TRUE	0.0244627	90.951	61.564
CD4 on CD39+ secreting Treg						rs10819527	C	G	C	G	0.158	-0.00181899	0.2104	0.228721	FALSE	TRUE	FALSE	pNWeMr	129480000	0.933364	0.0217546	outcome	TRUE	reported	textfile	132242279	9	2.08401e-06	0.03323	2920	ebi-a-GCST90002069	|| id:ebi-a-GCST90002069	TRUE	reported	igd	2	TRUE	0.00768283	22.5921	28.6925
						rs10882655	A	G	A	G	-0.2945	-0.00806786	0.5276	0.460361	FALSE	FALSE	FALSE	pNWeMr	95714614	0.656333	0.0181307	outcome	TRUE	reported	textfile	97474371	10	7.84332e-28	0.02665	2920	ebi-a-GCST90002069	|| id:ebi-a-GCST90002069	TRUE	reported	igd	2	TRUE	0.0401421	122.033	28.6925
						rs11584259	C	G	C	G	0.1692	0.0109319	0.1651	0.204169	FALSE	TRUE	FALSE	pNWeMr	22405893	0.625345	0.0223883	outcome	TRUE	reported	textfile	22732386	1	3.87498e-06	0.03656	2920	ebi-a-GCST90002069	|| id:ebi-a-GCST90002069	TRUE	reported	igd	2	TRUE	0.00728168	21.4038	28.6925
						rs115907820	C	T	C	T	0.5043	0.0109605	0.0166	0.0125961	FALSE	FALSE	FALSE	pNWeMr	37029154	0.892797	0.0813294	outcome	TRUE	reported	textfile	37068759	7	1.81501e-06	0.1054	2920	ebi-a-GCST90002069	|| id:ebi-a-GCST90002069	TRUE	reported	igd	2	TRUE	0.00777897	22.877	28.6925
						rs11610038	T	G	T	G	-0.5329	0.000240833	0.0128	0.0194496	FALSE	FALSE	FALSE	pNWeMr	4661503	0.9971	0.0662584	outcome	TRUE	reported	textfile	4770669	12	6.74202e-06	0.1182	2920	ebi-a-GCST90002069	|| id:ebi-a-GCST90002069	TRUE	reported	igd	2	TRUE	0.00691291	20.3123	28.6925
						rs116694668	A	T	A	T	-2.068	0.00938605	0.001	0.0191458	FALSE	TRUE	FALSE	pNWeMr	57878558	0.886747	0.0659035	outcome	TRUE	reported	textfile	57174385	5	1.77399e-06	0.4319	2920	ebi-a-GCST90002069	|| id:ebi-a-GCST90002069	TRUE	reported	igd	2	TRUE	0.00779032	22.9106	28.6925
						rs117458836	A	G	A	G	0.5108	-0.108089	0.0187	0.00921228	FALSE	FALSE	FALSE	pNWeMr	95013625	0.282236	0.100518	outcome	TRUE	reported	textfile	96773382	10	1.02301e-06	0.1043	2920	ebi-a-GCST90002069	|| id:ebi-a-GCST90002069	TRUE	reported	igd	2	TRUE	0.008147	23.9682	28.6925
						rs12778618	C	T	C	T	0.3488	-0.177136	0.0457	0.00649153	FALSE	FALSE	FALSE	pNWeMr	93873363	0.111052	0.111162	outcome	TRUE	reported	textfile	95633120	10	1.29101e-07	0.06589	2920	ebi-a-GCST90002069	|| id:ebi-a-GCST90002069	TRUE	reported	igd	2	TRUE	0.00950568	28.0038	28.6925
						rs136883	T	C	T	C	0.1498	0.00582951	0.3598	0.392168	FALSE	FALSE	FALSE	pNWeMr	44644582	0.754573	0.0186476	outcome	TRUE	reported	textfile	45040462	22	1.333e-07	0.02832	2920	ebi-a-GCST90002069	|| id:ebi-a-GCST90002069	TRUE	reported	igd	2	TRUE	0.00949102	27.9602	28.6925
						rs139059955	T	C	T	C	-2.03	0.0763791	0.0009	0.053458	FALSE	FALSE	FALSE	pNWeMr	53041610	0.0653913	0.0414524	outcome	TRUE	reported	textfile	53615745	13	7.67096e-06	0.4529	2920	ebi-a-GCST90002069	|| id:ebi-a-GCST90002069	TRUE	reported	igd	2	TRUE	0.00683324	20.0766	28.6925
						rs139628646	C	G	C	G	2.281	-0.161725	0.001	0.0107516	FALSE	TRUE	FALSE	pNWeMr	8952207	0.0842151	0.0936591	outcome	TRUE	reported	textfile	8953933	4	6.187e-06	0.5037	2920	ebi-a-GCST90002069	|| id:ebi-a-GCST90002069	TRUE	reported	igd	2	TRUE	0.00697404	20.4932	28.6925
						rs149080865	A	T	A	T	0.491	-0.0899162	0.0164	0.00103199	FALSE	TRUE	FALSE	pNWeMr	79743562	0.744847	0.276289	outcome	TRUE	reported	textfile	80655797	8	4.21202e-06	0.1065	2920	ebi-a-GCST90002069	|| id:ebi-a-GCST90002069	TRUE	reported	igd	2	TRUE	0.00722655	21.2406	28.6925
						rs41266967	T	C	T	C	-0.7854	0.0393632	0.0063	0.0176221	FALSE	FALSE	FALSE	pNWeMr	240590368	0.568426	0.0690133	outcome	TRUE	reported	textfile	241529785	2	8.64609e-06	0.1762	2920	ebi-a-GCST90002069	|| id:ebi-a-GCST90002069	TRUE	reported	igd	2	TRUE	0.00675837	19.8551	28.6925
						rs446663	C	A	C	A	-0.1511	-0.0219929	0.801	0.92302	FALSE	FALSE	FALSE	pNWeMr	77636260	0.510312	0.033406	outcome	TRUE	reported	textfile	77670157	16	8.46603e-06	0.03387	2920	ebi-a-GCST90002069	|| id:ebi-a-GCST90002069	TRUE	reported	igd	2	TRUE	0.00676964	19.8885	28.6925
						rs55877972	G	T	G	T	0.5081	-0.017792	0.0166	0.0378654	FALSE	FALSE	FALSE	pNWeMr	94287922	0.70947	0.0477549	outcome	TRUE	reported	textfile	94754259	14	1.96698e-06	0.1066	2920	ebi-a-GCST90002069	|| id:ebi-a-GCST90002069	TRUE	reported	igd	2	TRUE	0.00772032	22.7032	28.6925
						rs62568944	A	G	A	G	0.1684	-0.0433531	0.1825	0.178232	FALSE	FALSE	FALSE	pNWeMr	85198697	0.0693713	0.023873	outcome	TRUE	reported	textfile	87813612	9	3.26798e-06	0.03612	2920	ebi-a-GCST90002069	|| id:ebi-a-GCST90002069	TRUE	reported	igd	2	TRUE	0.00738899	21.7216	28.6925
						rs7072664	A	G	A	G	-0.1342	0.0198629	0.4548	0.403977	FALSE	FALSE	FALSE	pNWeMr	125070752	0.286719	0.0186445	outcome	TRUE	reported	textfile	126759321	10	1.17701e-06	0.02756	2920	ebi-a-GCST90002069	|| id:ebi-a-GCST90002069	TRUE	reported	igd	2	TRUE	0.00805474	23.6946	28.6925
						rs71644931	G	A	G	A	0.5165	-0.0446793	0.0144	0.0313267	FALSE	FALSE	FALSE	pNWeMr	238373921	0.393882	0.0524036	outcome	TRUE	reported	textfile	238537221	1	6.51703e-06	0.1143	2920	ebi-a-GCST90002069	|| id:ebi-a-GCST90002069	TRUE	reported	igd	2	TRUE	0.00694447	20.4057	28.6925
						rs73053728	G	A	G	A	-0.1553	-0.0124215	0.2414	0.28941	FALSE	FALSE	FALSE	pNWeMr	6787380	0.533485	0.019948	outcome	TRUE	reported	textfile	6896546	12	9.53103e-07	0.03161	2920	ebi-a-GCST90002069	|| id:ebi-a-GCST90002069	TRUE	reported	igd	2	TRUE	0.00819853	24.1211	28.6925
						rs7968358	T	A	T	A	0.1308	-0.00214997	0.4132	0.486917	FALSE	TRUE	TRUE	pNWeMr	99639530	0.905351	0.0180816	outcome	TRUE	reported	textfile	100033308	12	3.52103e-06	0.02814	2920	ebi-a-GCST90002069	|| id:ebi-a-GCST90002069	TRUE	reported	igd	2	FALSE	0.00734485	21.5908	28.6925
						rs80014012	C	A	C	A	-0.2259	0.0336922	0.1051	0.055343	FALSE	FALSE	FALSE	pNWeMr	84558755	0.398815	0.039932	outcome	TRUE	reported	textfile	86318511	10	4.71498e-07	0.04474	2920	ebi-a-GCST90002069	|| id:ebi-a-GCST90002069	TRUE	reported	igd	2	TRUE	0.0086553	25.4767	28.6925
						rs9263475	G	A	G	A	0.2076	0.0196492	0.4865	0.281179	FALSE	FALSE	FALSE	pNWeMr	31082571	0.330134	0.0201769	outcome	TRUE	reported	textfile	31050348	6	1.11096e-12	0.02905	2920	ebi-a-GCST90002069	|| id:ebi-a-GCST90002069	TRUE	reported	igd	2	TRUE	0.017189	51.0346	28.6925
						rs9265953	G	A	G	A	-0.173	-0.0196362	0.4796	0.626305	FALSE	FALSE	FALSE	pNWeMr	31347535	0.292255	0.0186445	outcome	TRUE	reported	textfile	31315312	6	2.73099e-09	0.029	2920	ebi-a-GCST90002069	|| id:ebi-a-GCST90002069	TRUE	reported	igd	2	TRUE	0.0120407	35.563	28.6925
SSC-A on CD14+ monocyte						rs10202811	A	G	A	G	-0.2937	0.00572102	0.0408	0.0189684	FALSE	FALSE	FALSE	T0VSaq	218065397	0.930474	0.0655715	outcome	TRUE	reported	textfile	218930120	2	8.29106e-06	0.06578	3112	ebi-a-GCST90002074	|| id:ebi-a-GCST90002074	TRUE	reported	igd	2	TRUE	0.00636513	19.9224	54.6457
						rs10488833	G	C	G	C	-0.2117	-0.047224	0.1043	0.0402049	FALSE	TRUE	FALSE	T0VSaq	97032605	0.302422	0.0457928	outcome	TRUE	reported	textfile	97953756	4	1.388e-06	0.04376	3112	ebi-a-GCST90002074	|| id:ebi-a-GCST90002074	TRUE	reported	igd	2	TRUE	0.00746438	23.3888	54.6457
						rs10774278	T	C	T	C	-0.1283	-0.0107725	0.6157	0.747385	FALSE	FALSE	FALSE	T0VSaq	520489	0.607683	0.0209834	outcome	TRUE	reported	textfile	629655	12	2.21901e-06	0.02705	3112	ebi-a-GCST90002074	|| id:ebi-a-GCST90002074	TRUE	reported	igd	2	TRUE	0.00717713	22.4822	54.6457
						rs10784763	G	C	G	C	-0.1296	-0.0175203	0.6171	0.505075	FALSE	TRUE	TRUE	T0VSaq	69130245	0.333047	0.0180996	outcome	TRUE	reported	textfile	69524025	12	1.52999e-06	0.02691	3112	ebi-a-GCST90002074	|| id:ebi-a-GCST90002074	TRUE	reported	igd	2	FALSE	0.00739806	23.1795	54.6457
						rs11228503	T	C	T	C	-0.1555	-0.0354602	0.2172	0.280207	FALSE	FALSE	FALSE	T0VSaq	69111576	0.0799061	0.0202487	outcome	TRUE	reported	textfile	68879044	11	9.84396e-07	0.03171	3112	ebi-a-GCST90002074	|| id:ebi-a-GCST90002074	TRUE	reported	igd	2	TRUE	0.00766806	24.032	54.6457
						rs11554159	A	G	A	G	-0.2988	-0.0426759	0.2995	0.249169	FALSE	FALSE	FALSE	T0VSaq	18175134	0.0416332	0.0209486	outcome	TRUE	reported	textfile	18285944	19	1.8218e-25	0.0284	3112	ebi-a-GCST90002074	|| id:ebi-a-GCST90002074	TRUE	reported	igd	2	TRUE	0.0343483	110.623	54.6457
						rs12370645	G	A	G	A	-0.6901	0.0329619	0.0079	0.0176966	FALSE	FALSE	FALSE	T0VSaq	19672065	0.633788	0.0691892	outcome	TRUE	reported	textfile	19824999	12	4.82403e-06	0.1507	3112	ebi-a-GCST90002074	|| id:ebi-a-GCST90002074	TRUE	reported	igd	2	TRUE	0.00669332	20.9565	54.6457
						rs12478601	T	C	T	C	-0.1442	0.0283504	0.4735	0.530549	FALSE	FALSE	FALSE	T0VSaq	43494369	0.118138	0.0181426	outcome	TRUE	reported	textfile	43721508	2	2.90001e-07	0.02805	3112	ebi-a-GCST90002074	|| id:ebi-a-GCST90002074	TRUE	reported	igd	2	TRUE	0.00842079	26.411	54.6457
						rs13231864	C	T	C	T	0.1286	0.0235541	0.3303	0.426403	FALSE	FALSE	FALSE	T0VSaq	14721497	0.1972	0.0182651	outcome	TRUE	reported	textfile	14761122	7	7.60099e-06	0.02868	3112	ebi-a-GCST90002074	|| id:ebi-a-GCST90002074	TRUE	reported	igd	2	TRUE	0.00641929	20.093	54.6457
						rs148146302	C	G	C	G	-0.8012	0.319799	0.023	0.00370275	FALSE	TRUE	FALSE	T0VSaq	69966418	0.0297708	0.147161	outcome	TRUE	reported	textfile	70360198	12	1.64892e-20	0.08571	3112	ebi-a-GCST90002074	|| id:ebi-a-GCST90002074	TRUE	reported	igd	2	TRUE	0.027312	87.3252	54.6457
						rs1800973	A	C	A	C	-1.048	-0.084001	0.0845	0.049971	FALSE	FALSE	FALSE	T0VSaq	69350234	0.0377624	0.0404352	outcome	TRUE	reported	textfile	69744014	12	3.2961e-114	0.04423	3112	ebi-a-GCST90002074	|| id:ebi-a-GCST90002074	TRUE	reported	igd	2	TRUE	0.152833	561.06	54.6457
						rs35637068	C	G	C	G	0.1393	-0.0125638	0.5766	0.555923	FALSE	TRUE	TRUE	T0VSaq	202603275	0.490728	0.0182309	outcome	TRUE	reported	textfile	203467998	2	7.88606e-07	0.02815	3112	ebi-a-GCST90002074	|| id:ebi-a-GCST90002074	TRUE	reported	igd	2	FALSE	0.00780732	24.4718	54.6457
						rs445	T	C	T	C	0.229	0.011779	0.1968	0.0588237	FALSE	FALSE	FALSE	T0VSaq	92779056	0.760402	0.0386255	outcome	TRUE	reported	textfile	92408370	7	4.93856e-12	0.03302	3112	ebi-a-GCST90002074	|| id:ebi-a-GCST90002074	TRUE	reported	igd	2	TRUE	0.0152201	48.066	54.6457
						rs4947752	C	T	C	T	0.1395	0.0252598	0.3824	0.336874	FALSE	FALSE	FALSE	T0VSaq	52912085	0.18783	0.0191794	outcome	TRUE	reported	textfile	52979778	7	4.62605e-07	0.02761	3112	ebi-a-GCST90002074	|| id:ebi-a-GCST90002074	TRUE	reported	igd	2	TRUE	0.00813632	25.5115	54.6457
						rs57059400	T	A	T	A	0.1834	0.0253696	0.12	0.0747954	FALSE	TRUE	FALSE	T0VSaq	19780305	0.467526	0.0349198	outcome	TRUE	reported	textfile	19933239	12	8.14798e-06	0.04104	3112	ebi-a-GCST90002074	|| id:ebi-a-GCST90002074	TRUE	reported	igd	2	TRUE	0.00637626	19.9574	54.6457
						rs62026668	T	C	T	C	-0.1542	-0.0081865	0.1832	0.279524	FALSE	FALSE	FALSE	T0VSaq	79576175	0.684827	0.0201695	outcome	TRUE	reported	textfile	79868517	15	8.96995e-06	0.03467	3112	ebi-a-GCST90002074	|| id:ebi-a-GCST90002074	TRUE	reported	igd	2	TRUE	0.0063164	19.7689	54.6457
						rs62070801	C	T	C	T	0.1178	-0.00518002	0.5227	0.405961	FALSE	FALSE	FALSE	T0VSaq	52724521	0.778418	0.0184092	outcome	TRUE	reported	textfile	50801881	17	8.82999e-06	0.02646	3112	ebi-a-GCST90002074	|| id:ebi-a-GCST90002074	TRUE	reported	igd	2	TRUE	0.00632869	19.8076	54.6457
						rs72736734	T	C	T	C	0.3008	0.0427578	0.0471	0.0348774	FALSE	FALSE	FALSE	T0VSaq	219695963	0.393637	0.050124	outcome	TRUE	reported	textfile	219869305	1	3.43598e-06	0.06466	3112	ebi-a-GCST90002074	|| id:ebi-a-GCST90002074	TRUE	reported	igd	2	TRUE	0.00690613	21.6274	54.6457
						rs7309974	A	G	A	G	0.191	-0.00499162	0.1223	0.0720328	FALSE	FALSE	FALSE	T0VSaq	93126191	0.886716	0.0350386	outcome	TRUE	reported	textfile	93519967	12	2.80098e-06	0.04069	3112	ebi-a-GCST90002074	|| id:ebi-a-GCST90002074	TRUE	reported	igd	2	TRUE	0.00703052	22.0197	54.6457
						rs73175542	A	G	A	G	0.2957	-0.022975	0.0553	0.0410147	FALSE	FALSE	FALSE	T0VSaq	46904730	0.61007	0.0450514	outcome	TRUE	reported	textfile	47478865	13	2.362e-07	0.05709	3112	ebi-a-GCST90002074	|| id:ebi-a-GCST90002074	TRUE	reported	igd	2	TRUE	0.00854703	26.8104	54.6457
						rs75994780	A	G	A	G	-0.3607	0.00703474	0.0625	0.0147385	FALSE	FALSE	FALSE	T0VSaq	70555305	0.926208	0.0759556	outcome	TRUE	reported	textfile	70949085	12	4.48023e-11	0.05457	3112	ebi-a-GCST90002074	|| id:ebi-a-GCST90002074	TRUE	reported	igd	2	TRUE	0.0138449	43.6622	54.6457
						rs80216229	C	T	C	T	-0.4355	0.00497571	0.0223	0.0302692	FALSE	FALSE	FALSE	T0VSaq	67445307	0.927225	0.0544764	outcome	TRUE	reported	textfile	67839087	12	1.935e-06	0.09132	3112	ebi-a-GCST90002074	|| id:ebi-a-GCST90002074	TRUE	reported	igd	2	TRUE	0.00725509	22.7282	54.6457
						rs9616832	C	T	C	T	-0.2208	-0.0239974	0.1105	0.0729867	FALSE	FALSE	FALSE	T0VSaq	50780959	0.493868	0.0350752	outcome	TRUE	reported	textfile	51219387	22	1.73301e-06	0.04608	3112	ebi-a-GCST90002074	|| id:ebi-a-GCST90002074	TRUE	reported	igd	2	TRUE	0.00732388	22.9453	54.6457

## Sheet: S2 Table
S2 Table. 152 SNPs for 5 GMs.
Exposure			Outcome			SNP	effect_allele.exposure	other_allele.exposure	effect_allele.outcome	other_allele.outcome	beta.exposure	beta.outcome	eaf.exposure	eaf.outcome	remove	palindromic	ambiguous	id.outcome	pos.outcome	pval.outcome	se.outcome	outcome	mr_keep.outcome	pval_origin.outcome	data_source.outcome	se.exposure	pval.exposure	exposure	mr_keep.exposure	pval_origin.exposure	id.exposure	data_source.exposure	samplesize.exposure	action	SNP_index	mr_keep	R2	f	meanf
Alloprevotella abundance			Colorectal cancer			rs11615164	A	G	A	G	-0.138686	0.0856222	0.0384875	0.0346317	FALSE	FALSE	FALSE	REOHPA	127476355	0.0863734	0.0499298	outcome	TRUE	reported	textfile	0.0304005	5.1e-06	exposure	TRUE	reported	XOkScZ	textfile	5959	2	1	TRUE	0.0034803	20.8045	22.0493
						rs117557870	T	C	T	C	0.134966	-0.0347151	0.0424552	0.0368193	FALSE	FALSE	FALSE	REOHPA	7399018	0.491332	0.050444	outcome	TRUE	reported	textfile	0.0294431	4.6e-06	exposure	TRUE	reported	XOkScZ	textfile	5959	2	1	TRUE	0.00351382	21.0056	22.0493
						rs11860707	A	C	A	C	0.231135	0.0306561	0.0142761	0.0152867	FALSE	FALSE	FALSE	REOHPA	79542984	0.683967	0.0753119	outcome	TRUE	reported	textfile	0.0502417	4.2e-06	exposure	TRUE	reported	XOkScZ	textfile	5959	2	1	TRUE	0.00353907	21.1571	22.0493
						rs12236763	C	G	C	G	0.0646844	0.00542457	0.230391	0.230534	FALSE	TRUE	FALSE	REOHPA	117644570	0.801663	0.021595	outcome	TRUE	reported	textfile	0.013921	3.4e-06	exposure	TRUE	reported	XOkScZ	textfile	5959	2	1	TRUE	0.00361006	21.583	22.0493
						rs13140638	A	C	A	C	0.174562	-0.00103427	0.0306826	0.0305569	FALSE	FALSE	FALSE	REOHPA	17042224	0.984285	0.0525092	outcome	TRUE	reported	textfile	0.0344008	3.9e-07	exposure	TRUE	reported	XOkScZ	textfile	5959	2	1	TRUE	0.00430246	25.7405	22.0493
						rs1392164	T	C	T	C	0.157114	0.014356	0.0294566	0.030184	FALSE	FALSE	FALSE	REOHPA	87131082	0.788631	0.0535495	outcome	TRUE	reported	textfile	0.035292	8.5e-06	exposure	TRUE	reported	XOkScZ	textfile	5959	2	1	TRUE	0.00331483	19.8121	22.0493
						rs150759482	A	G	A	G	0.281051	0.0668853	0.0131424	0.0183321	FALSE	FALSE	FALSE	REOHPA	2390893	0.317196	0.0668695	outcome	TRUE	reported	textfile	0.0525054	8.7e-08	exposure	TRUE	reported	XOkScZ	textfile	5959	2	1	TRUE	0.00478526	28.6429	22.0493
						rs2063902	A	G	A	G	-0.203267	-0.0161378	0.0178841	0.0196245	FALSE	FALSE	FALSE	REOHPA	58142264	0.805453	0.0655218	outcome	TRUE	reported	textfile	0.0449243	6e-06	exposure	TRUE	reported	XOkScZ	textfile	5959	2	1	TRUE	0.0034238	20.4656	22.0493
						rs250083	T	C	T	C	0.0725504	0.0249257	0.169415	0.175269	FALSE	FALSE	FALSE	REOHPA	142587545	0.296741	0.0238878	outcome	TRUE	reported	textfile	0.0163428	9e-06	exposure	TRUE	reported	XOkScZ	textfile	5959	2	1	TRUE	0.00329624	19.7007	22.0493
						rs35171791	T	C	T	C	0.110009	0.0245651	0.075606	0.0812916	FALSE	FALSE	FALSE	REOHPA	34443157	0.457704	0.0330784	outcome	TRUE	reported	textfile	0.0225686	1.1e-06	exposure	TRUE	reported	XOkScZ	textfile	5959	2	1	TRUE	0.00397142	23.7521	22.0493
						rs35741	G	T	G	T	-0.0618174	0.0215128	0.293933	0.29764	FALSE	FALSE	FALSE	REOHPA	5826159	0.283665	0.0200656	outcome	TRUE	reported	textfile	0.0131504	2.6e-06	exposure	TRUE	reported	XOkScZ	textfile	5959	2	1	TRUE	0.00369456	22.0901	22.0493
						rs3780030	C	T	C	T	0.0621357	0.0160871	0.240916	0.248671	FALSE	FALSE	FALSE	REOHPA	139689680	0.44025	0.0208444	outcome	TRUE	reported	textfile	0.0139173	8e-06	exposure	TRUE	reported	XOkScZ	textfile	5959	2	1	TRUE	0.00333387	19.9263	22.0493
						rs60703460	G	T	G	T	0.0600599	0.0259723	0.267289	0.271948	FALSE	FALSE	FALSE	REOHPA	99880043	0.201191	0.02032	outcome	TRUE	reported	textfile	0.0133803	7.2e-06	exposure	TRUE	reported	XOkScZ	textfile	5959	2	1	TRUE	0.00336975	20.1415	22.0493
						rs61901912	G	A	G	A	-0.0795757	-0.00690229	0.127314	0.134435	FALSE	FALSE	FALSE	REOHPA	131474446	0.793778	0.0264043	outcome	TRUE	reported	textfile	0.0177583	7.4e-06	exposure	TRUE	reported	XOkScZ	textfile	5959	2	1	TRUE	0.00335833	20.073	22.0493
						rs62103331	G	A	G	A	0.152383	0.0505785	0.0320415	0.0303288	FALSE	FALSE	FALSE	REOHPA	31684878	0.357797	0.0550023	outcome	TRUE	reported	textfile	0.0338119	6.6e-06	exposure	TRUE	reported	XOkScZ	textfile	5959	2	1	TRUE	0.0033969	20.3043	22.0493
						rs62502155	T	C	T	C	0.307901	0.12927	0.0120866	0.0108115	FALSE	FALSE	FALSE	REOHPA	27127195	0.144788	0.088651	outcome	TRUE	reported	textfile	0.0542277	1.4e-08	exposure	TRUE	reported	XOkScZ	textfile	5959	2	1	TRUE	0.005381	32.2281	22.0493
						rs6777806	A	G	A	G	-0.0552508	-0.0192602	0.368942	0.370042	FALSE	FALSE	FALSE	REOHPA	13772309	0.309813	0.0189641	outcome	TRUE	reported	textfile	0.0122063	6e-06	exposure	TRUE	reported	XOkScZ	textfile	5959	2	1	TRUE	0.00342645	20.4816	22.0493
						rs7250983	A	G	A	G	0.22674	0.00855629	0.0139825	0.017664	FALSE	FALSE	FALSE	REOHPA	7806625	0.898197	0.0668779	outcome	TRUE	reported	textfile	0.0506797	7.7e-06	exposure	TRUE	reported	XOkScZ	textfile	5959	2	1	TRUE	0.00334779	20.0098	22.0493
						rs72683367	T	C	T	C	0.105977	0.0210628	0.0655581	0.0703159	FALSE	FALSE	FALSE	REOHPA	142057293	0.562939	0.0364104	outcome	TRUE	reported	textfile	0.0239378	9.5e-06	exposure	TRUE	reported	XOkScZ	textfile	5959	2	1	TRUE	0.00327835	19.5934	22.0493
						rs72717131	C	T	C	T	0.167584	0.0683138	0.030334	0.0351947	FALSE	FALSE	FALSE	REOHPA	134946474	0.162052	0.0488583	outcome	TRUE	reported	textfile	0.0347729	1.4e-06	exposure	TRUE	reported	XOkScZ	textfile	5959	2	1	TRUE	0.00388258	23.2187	22.0493
						rs752727	G	A	G	A	-0.105977	-0.0516416	0.0757627	0.0737821	FALSE	FALSE	FALSE	REOHPA	109335072	0.137756	0.0347943	outcome	TRUE	reported	textfile	0.0224356	2.3e-06	exposure	TRUE	reported	XOkScZ	textfile	5959	2	1	TRUE	0.00373037	22.305	22.0493
Holdemania abundance						rs1035177	A	G	A	G	0.0912705	0.0124416	0.153965	0.160905	FALSE	FALSE	FALSE	jtRflE	15558099	0.615775	0.0247917	outcome	TRUE	reported	textfile	0.0166887	4.5e-08	exposure	TRUE	reported	DfSxhK	textfile	5959	2	1	TRUE	0.00499422	29.8999	22.0327
						rs113218724	T	C	T	C	-0.0838405	0.0471199	0.121941	0.115982	FALSE	FALSE	FALSE	jtRflE	23614962	0.105055	0.0290715	outcome	TRUE	reported	textfile	0.0185568	6.2e-06	exposure	TRUE	reported	DfSxhK	textfile	5959	2	1	TRUE	0.00341384	20.4059	22.0327
						rs117415899	C	T	C	T	0.123034	-0.018764	0.0512216	0.0498476	FALSE	FALSE	FALSE	jtRflE	168592563	0.654482	0.0419267	outcome	TRUE	reported	textfile	0.0269394	4.9e-06	exposure	TRUE	reported	DfSxhK	textfile	5959	2	1	TRUE	0.00348806	20.8511	22.0327
						rs12660617	T	C	T	C	-0.112813	0.0254518	0.0673469	0.0722295	FALSE	FALSE	FALSE	jtRflE	33636829	0.465776	0.0348956	outcome	TRUE	reported	textfile	0.0239004	2.4e-06	exposure	TRUE	reported	DfSxhK	textfile	5959	2	1	TRUE	0.00372489	22.2722	22.0327
						rs12929353	A	G	A	G	0.230528	-0.0757539	0.0145967	0.0141869	FALSE	FALSE	FALSE	jtRflE	1189810	0.351394	0.0812906	outcome	TRUE	reported	textfile	0.0504377	4.9e-06	exposure	TRUE	reported	DfSxhK	textfile	5959	2	1	TRUE	0.00349336	20.8829	22.0327
						rs1446585	G	A	G	A	-0.0595981	0.0672866	0.352023	0.346669	FALSE	FALSE	FALSE	jtRflE	135649909	0.000416361	0.0190641	outcome	TRUE	reported	textfile	0.0126147	2.3e-06	exposure	TRUE	reported	DfSxhK	textfile	5959	2	1	TRUE	0.00373176	22.3134	22.0327
						rs145817804	A	G	A	G	-0.138137	0.0537049	0.0434598	0.0497644	FALSE	FALSE	FALSE	jtRflE	212650051	0.203122	0.0421974	outcome	TRUE	reported	textfile	0.0291197	2.1e-06	exposure	TRUE	reported	DfSxhK	textfile	5959	2	1	TRUE	0.00376215	22.4957	22.0327
						rs149556551	C	T	C	T	0.161694	-0.058586	0.0294266	0.0259498	FALSE	FALSE	FALSE	jtRflE	22007818	0.315336	0.0583475	outcome	TRUE	reported	textfile	0.0355114	5.3e-06	exposure	TRUE	reported	DfSxhK	textfile	5959	2	1	TRUE	0.00346713	20.7256	22.0327
						rs17239352	G	C	G	C	-0.0714639	-0.0473308	0.195774	0.193324	FALSE	TRUE	FALSE	jtRflE	62292854	0.0392356	0.0229571	outcome	TRUE	reported	textfile	0.0150743	2.1e-06	exposure	TRUE	reported	DfSxhK	textfile	5959	2	1	TRUE	0.00375743	22.4674	22.0327
						rs1990341	T	C	T	C	0.0665483	-0.0188841	0.233254	0.23865	FALSE	FALSE	FALSE	jtRflE	66848089	0.371514	0.0211316	outcome	TRUE	reported	textfile	0.014157	2.6e-06	exposure	TRUE	reported	DfSxhK	textfile	5959	2	1	TRUE	0.00369446	22.0895	22.0327
						rs2043234	T	C	T	C	0.107398	-0.067038	0.0684805	0.0695742	FALSE	FALSE	FALSE	jtRflE	133557211	0.0601381	0.0356627	outcome	TRUE	reported	textfile	0.0237941	6.4e-06	exposure	TRUE	reported	DfSxhK	textfile	5959	2	1	TRUE	0.0034072	20.3661	22.0327
						rs2614675	G	C	G	C	-0.0543425	-0.00500553	0.480889	0.466039	FALSE	TRUE	TRUE	jtRflE	85779113	0.783538	0.018221	outcome	TRUE	reported	textfile	0.0119863	5.8e-06	exposure	TRUE	reported	DfSxhK	textfile	5959	2	1	FALSE	0.00343748	20.5477	22.0327
						rs35717264	C	T	C	T	0.153127	-0.0972668	0.0351793	0.0346225	FALSE	FALSE	FALSE	jtRflE	12518316	0.0513606	0.0499199	outcome	TRUE	reported	textfile	0.0323527	2.2e-06	exposure	TRUE	reported	DfSxhK	textfile	5959	2	1	TRUE	0.00374524	22.3943	22.0327
						rs3768068	C	G	C	G	-0.0738882	-0.0116371	0.165756	0.161743	FALSE	TRUE	FALSE	jtRflE	235831007	0.638043	0.0247368	outcome	TRUE	reported	textfile	0.0161749	4.9e-06	exposure	TRUE	reported	DfSxhK	textfile	5959	2	1	TRUE	0.0034896	20.8603	22.0327
						rs55711130	G	A	G	A	0.0636312	-0.0336632	0.260276	0.25879	FALSE	FALSE	FALSE	jtRflE	155906012	0.105473	0.0207941	outcome	TRUE	reported	textfile	0.0137126	3.5e-06	exposure	TRUE	reported	DfSxhK	textfile	5959	2	1	TRUE	0.00360048	21.5256	22.0327
						rs61915487	T	G	T	G	0.0854079	0.028031	0.114017	0.116445	FALSE	FALSE	FALSE	jtRflE	91639620	0.323804	0.0284096	outcome	TRUE	reported	textfile	0.0189803	6.8e-06	exposure	TRUE	reported	DfSxhK	textfile	5959	2	1	TRUE	0.00338644	20.2416	22.0327
						rs6505297	A	G	A	G	0.0618253	0.0128177	0.345842	0.349445	FALSE	FALSE	FALSE	jtRflE	32438749	0.499738	0.0189919	outcome	TRUE	reported	textfile	0.0126307	9.8e-07	exposure	TRUE	reported	DfSxhK	textfile	5959	2	1	TRUE	0.00400462	23.9515	22.0327
						rs73125211	G	A	G	A	0.121892	0.00632224	0.0543222	0.0516557	FALSE	FALSE	FALSE	jtRflE	50555322	0.877469	0.0410059	outcome	TRUE	reported	textfile	0.0264095	3.9e-06	exposure	TRUE	reported	DfSxhK	textfile	5959	2	1	TRUE	0.00356211	21.2953	22.0327
						rs75662195	T	G	T	G	0.0841031	-0.0390392	0.117157	0.123596	FALSE	FALSE	FALSE	jtRflE	77954089	0.156125	0.0275268	outcome	TRUE	reported	textfile	0.0187388	7.2e-06	exposure	TRUE	reported	DfSxhK	textfile	5959	2	1	TRUE	0.003369	20.137	22.0327
						rs8120707	G	A	G	A	0.152433	0.0201649	0.0405451	0.0397645	FALSE	FALSE	FALSE	jtRflE	43963696	0.667546	0.0469476	outcome	TRUE	reported	textfile	0.0305235	5.9e-07	exposure	TRUE	reported	DfSxhK	textfile	5959	2	1	TRUE	0.00416775	24.9312	22.0327
Megamonas abundance						rs10004654	C	T	C	T	0.218105	-0.0887834	0.0130916	0.0125808	FALSE	FALSE	FALSE	reEZch	41263076	0.281944	0.0825153	outcome	TRUE	reported	textfile	0.0471089	3.7e-06	exposure	TRUE	reported	p4Lk6q	textfile	5959	2	1	TRUE	0.0035842	21.4279	22.5023
						rs10025256	C	A	C	A	0.0658971	-0.0798229	0.156234	0.157168	FALSE	FALSE	FALSE	reEZch	153344195	0.0016272	0.0253327	outcome	TRUE	reported	textfile	0.0147556	8e-06	exposure	TRUE	reported	p4Lk6q	textfile	5959	2	1	TRUE	0.00333576	19.9376	22.5023
						rs10196495	T	C	T	C	0.0514484	0.010642	0.470007	0.468784	FALSE	FALSE	FALSE	reEZch	31114218	0.558148	0.0181729	outcome	TRUE	reported	textfile	0.0107683	1.8e-06	exposure	TRUE	reported	p4Lk6q	textfile	5959	2	1	TRUE	0.00381606	22.8194	22.5023
						rs112799669	T	A	T	A	0.109997	-0.000106738	0.0585124	0.0579043	FALSE	TRUE	FALSE	reEZch	31091893	0.997789	0.0385251	outcome	TRUE	reported	textfile	0.022906	1.6e-06	exposure	TRUE	reported	p4Lk6q	textfile	5959	2	1	TRUE	0.00385489	23.0525	22.5023
						rs112910828	A	T	A	T	0.147437	0.0124311	0.0291989	0.0316905	FALSE	TRUE	FALSE	reEZch	22779423	0.812483	0.0524023	outcome	TRUE	reported	textfile	0.0318167	3.6e-06	exposure	TRUE	reported	p4Lk6q	textfile	5959	2	1	TRUE	0.0035906	21.4663	22.5023
						rs114347138	T	A	T	A	0.225993	-0.0349539	0.0111783	0.0123968	FALSE	TRUE	FALSE	reEZch	40830029	0.665578	0.0808696	outcome	TRUE	reported	textfile	0.0509299	9.1e-06	exposure	TRUE	reported	p4Lk6q	textfile	5959	2	1	TRUE	0.00329335	19.6833	22.5023
						rs114894604	A	G	A	G	0.171626	-0.0281781	0.0302392	0.0285421	FALSE	FALSE	FALSE	reEZch	53611834	0.608377	0.0549934	outcome	TRUE	reported	textfile	0.0312703	4.1e-08	exposure	TRUE	reported	p4Lk6q	textfile	5959	2	1	TRUE	0.00502966	30.1132	22.5023
						rs117243639	T	C	T	C	0.220901	-0.0357406	0.0149933	0.016593	FALSE	FALSE	FALSE	reEZch	70355627	0.615039	0.07107	outcome	TRUE	reported	textfile	0.0437272	4.4e-07	exposure	TRUE	reported	p4Lk6q	textfile	5959	2	1	TRUE	0.00426445	25.5121	22.5023
						rs117992479	G	C	G	C	0.254911	0.0180708	0.0123645	0.0164719	FALSE	TRUE	FALSE	reEZch	52267051	0.79997	0.0713175	outcome	TRUE	reported	textfile	0.0491149	2.1e-07	exposure	TRUE	reported	p4Lk6q	textfile	5959	2	1	TRUE	0.00450006	26.928	22.5023
						rs138309059	G	A	G	A	0.221257	-0.0771348	0.0160523	0.0190307	FALSE	FALSE	FALSE	reEZch	57317081	0.264758	0.0691658	outcome	TRUE	reported	textfile	0.0425351	2e-07	exposure	TRUE	reported	p4Lk6q	textfile	5959	2	1	TRUE	0.00452021	27.0491	22.5023
						rs139556348	T	C	T	C	0.174479	-0.060103	0.0218271	0.0253853	FALSE	FALSE	FALSE	reEZch	148601476	0.289276	0.0567164	outcome	TRUE	reported	textfile	0.0368259	2.2e-06	exposure	TRUE	reported	p4Lk6q	textfile	5959	2	1	TRUE	0.00375295	22.4406	22.5023
						rs139616585	T	C	T	C	0.216405	-0.0212201	0.0166133	0.0191254	FALSE	FALSE	FALSE	reEZch	454997	0.744139	0.065017	outcome	TRUE	reported	textfile	0.0423847	3.3e-07	exposure	TRUE	reported	p4Lk6q	textfile	5959	2	1	TRUE	0.00435559	26.0598	22.5023
						rs149221610	T	A	T	A	0.200123	-0.0524282	0.0161345	0.0188711	FALSE	TRUE	FALSE	reEZch	68705328	0.448375	0.0691548	outcome	TRUE	reported	textfile	0.0428887	3.1e-06	exposure	TRUE	reported	p4Lk6q	textfile	5959	2	1	TRUE	0.00364042	21.7652	22.5023
						rs149505494	G	T	G	T	0.130771	0.0253512	0.034068	0.0377083	FALSE	FALSE	FALSE	reEZch	467735	0.583961	0.0462945	outcome	TRUE	reported	textfile	0.0293547	8.4e-06	exposure	TRUE	reported	p4Lk6q	textfile	5959	2	1	TRUE	0.00331933	19.8391	22.5023
						rs149981617	C	T	C	T	0.210078	-0.0805059	0.013534	0.0130856	FALSE	FALSE	FALSE	reEZch	15541484	0.30761	0.0789081	outcome	TRUE	reported	textfile	0.0464115	6e-06	exposure	TRUE	reported	p4Lk6q	textfile	5959	2	1	TRUE	0.00342646	20.4816	22.5023
						rs151324113	T	C	T	C	0.231212	0.0280047	0.0109189	0.0126091	FALSE	FALSE	FALSE	reEZch	89005151	0.730621	0.0813379	outcome	TRUE	reported	textfile	0.0515036	7.1e-06	exposure	TRUE	reported	p4Lk6q	textfile	5959	2	1	TRUE	0.00337059	20.1465	22.5023
						rs17164298	C	T	C	T	0.0484566	0.0298808	0.422342	0.420366	FALSE	FALSE	FALSE	reEZch	13088963	0.10394	0.0183764	outcome	TRUE	reported	textfile	0.0109107	8.9e-06	exposure	TRUE	reported	p4Lk6q	textfile	5959	2	1	TRUE	0.00329907	19.7176	22.5023
						rs17456563	T	C	T	C	0.132555	-0.0866517	0.038807	0.0378405	FALSE	FALSE	FALSE	reEZch	129243285	0.0729676	0.048327	outcome	TRUE	reported	textfile	0.0279695	2.1e-06	exposure	TRUE	reported	p4Lk6q	textfile	5959	2	1	TRUE	0.00375505	22.4531	22.5023
						rs1821595	A	G	A	G	0.203896	-0.0778325	0.0157169	0.016565	FALSE	FALSE	FALSE	reEZch	5837701	0.281642	0.0722922	outcome	TRUE	reported	textfile	0.0427943	1.9e-06	exposure	TRUE	reported	p4Lk6q	textfile	5959	2	1	TRUE	0.00379508	22.6934	22.5023
						rs190592509	G	A	G	A	0.15169	-0.0510816	0.0293327	0.0290234	FALSE	FALSE	FALSE	reEZch	131437848	0.346085	0.0542147	outcome	TRUE	reported	textfile	0.0314792	1.4e-06	exposure	TRUE	reported	p4Lk6q	textfile	5959	2	1	TRUE	0.00388154	23.2124	22.5023
						rs191309923	T	C	T	C	0.24365	-0.0143293	0.00985346	0.0116846	FALSE	FALSE	FALSE	reEZch	88395832	0.868573	0.0865971	outcome	TRUE	reported	textfile	0.0545929	8.1e-06	exposure	TRUE	reported	p4Lk6q	textfile	5959	2	1	TRUE	0.00333148	19.912	22.5023
						rs1999144	C	T	C	T	0.115859	-0.00571063	0.0580634	0.068364	FALSE	FALSE	FALSE	reEZch	36955209	0.871371	0.0352688	outcome	TRUE	reported	textfile	0.0229254	4.3e-07	exposure	TRUE	reported	p4Lk6q	textfile	5959	2	1	TRUE	0.00426771	25.5317	22.5023
						rs2191523	C	T	C	T	0.182006	-0.016031	0.0208963	0.0207539	FALSE	FALSE	FALSE	reEZch	15801779	0.800886	0.0635644	outcome	TRUE	reported	textfile	0.0372802	1e-06	exposure	TRUE	reported	p4Lk6q	textfile	5959	2	1	TRUE	0.0039839	23.827	22.5023
						rs2281616	G	A	G	A	0.222881	0.0189999	0.0126326	0.0125209	FALSE	FALSE	FALSE	reEZch	154165719	0.816379	0.0818237	outcome	TRUE	reported	textfile	0.0471905	2.3e-06	exposure	TRUE	reported	p4Lk6q	textfile	5959	2	1	TRUE	0.00372942	22.2993	22.5023
						rs2451340	A	G	A	G	0.146928	-0.0179142	0.0309036	0.0273371	FALSE	FALSE	FALSE	reEZch	34108351	0.747797	0.0557127	outcome	TRUE	reported	textfile	0.031252	2.6e-06	exposure	TRUE	reported	p4Lk6q	textfile	5959	2	1	TRUE	0.00369549	22.0957	22.5023
						rs35481789	T	C	T	C	0.0548941	-0.00100861	0.267016	0.262605	FALSE	FALSE	FALSE	reEZch	233091708	0.961046	0.0206507	outcome	TRUE	reported	textfile	0.0121205	5.9e-06	exposure	TRUE	reported	p4Lk6q	textfile	5959	2	1	TRUE	0.0034304	20.5052	22.5023
						rs35703110	A	C	A	C	0.0626145	0.00492216	0.183752	0.182386	FALSE	FALSE	FALSE	reEZch	9250770	0.835973	0.0237732	outcome	TRUE	reported	textfile	0.0138911	6.6e-06	exposure	TRUE	reported	p4Lk6q	textfile	5959	2	1	TRUE	0.00339801	20.311	22.5023
						rs36112940	T	C	T	C	0.123292	-0.0231692	0.0485827	0.0491631	FALSE	FALSE	FALSE	reEZch	75311341	0.584708	0.0423941	outcome	TRUE	reported	textfile	0.0252443	1e-06	exposure	TRUE	reported	p4Lk6q	textfile	5959	2	1	TRUE	0.00398689	23.845	22.5023
						rs3783925	G	A	G	A	-0.0497877	0.00122459	0.395031	0.407804	FALSE	FALSE	FALSE	reEZch	92945559	0.946915	0.0183923	outcome	TRUE	reported	textfile	0.0111333	7.7e-06	exposure	TRUE	reported	p4Lk6q	textfile	5959	2	1	TRUE	0.00334478	19.9917	22.5023
						rs535920	T	C	T	C	-0.0524622	-0.0178148	0.398671	0.403275	FALSE	FALSE	FALSE	reEZch	133187960	0.335144	0.0184838	outcome	TRUE	reported	textfile	0.0113105	3.5e-06	exposure	TRUE	reported	p4Lk6q	textfile	5959	2	1	TRUE	0.00359742	21.5072	22.5023
						rs56009508	G	T	G	T	0.227614	-0.114604	0.0138584	0.0155819	FALSE	FALSE	FALSE	reEZch	207094727	0.127221	0.0751425	outcome	TRUE	reported	textfile	0.0462637	8.7e-07	exposure	TRUE	reported	p4Lk6q	textfile	5959	2	1	TRUE	0.0040456	24.1976	22.5023
						rs58277973	A	G	A	G	0.126665	-0.0317091	0.040561	0.0427297	FALSE	FALSE	FALSE	reEZch	83159644	0.472374	0.0441249	outcome	TRUE	reported	textfile	0.0270707	2.9e-06	exposure	TRUE	reported	p4Lk6q	textfile	5959	2	1	TRUE	0.00366057	21.8861	22.5023
						rs62396629	A	G	A	G	0.161398	-0.0389012	0.0253324	0.025762	FALSE	FALSE	FALSE	reEZch	152262256	0.490464	0.0564136	outcome	TRUE	reported	textfile	0.0340498	2.1e-06	exposure	TRUE	reported	p4Lk6q	textfile	5959	2	1	TRUE	0.00375629	22.4606	22.5023
						rs6976718	C	T	C	T	0.0479094	-0.0347752	0.454278	0.466564	FALSE	FALSE	FALSE	reEZch	69128229	0.0549642	0.0181201	outcome	TRUE	reported	textfile	0.010709	7.7e-06	exposure	TRUE	reported	p4Lk6q	textfile	5959	2	1	TRUE	0.00334745	20.0077	22.5023
						rs73789361	A	G	A	G	0.16246	0.0027009	0.0279503	0.0312878	FALSE	FALSE	FALSE	reEZch	135445363	0.957876	0.051135	outcome	TRUE	reported	textfile	0.0322248	4.6e-07	exposure	TRUE	reported	p4Lk6q	textfile	5959	2	1	TRUE	0.00424708	25.4078	22.5023
						rs74705855	T	C	T	C	0.199806	-0.0854279	0.0156803	0.0164488	FALSE	FALSE	FALSE	reEZch	650322	0.23345	0.0716966	outcome	TRUE	reported	textfile	0.0428402	3.1e-06	exposure	TRUE	reported	p4Lk6q	textfile	5959	2	1	TRUE	0.00363712	21.7454	22.5023
						rs75550369	C	A	C	A	0.216214	0.0366873	0.012672	0.0132429	FALSE	FALSE	FALSE	reEZch	96921581	0.643661	0.079309	outcome	TRUE	reported	textfile	0.0483084	7.6e-06	exposure	TRUE	reported	p4Lk6q	textfile	5959	2	1	TRUE	0.00335036	20.0252	22.5023
						rs75824665	C	G	C	G	0.168146	-0.0206853	0.0214873	0.0195102	FALSE	TRUE	FALSE	reEZch	180534459	0.749858	0.0648793	outcome	TRUE	reported	textfile	0.0370934	5.8e-06	exposure	TRUE	reported	p4Lk6q	textfile	5959	2	1	TRUE	0.00343646	20.5416	22.5023
						rs76214983	C	T	C	T	0.234544	0.0116076	0.0113598	0.0161513	FALSE	FALSE	FALSE	reEZch	176614612	0.867128	0.0693786	outcome	TRUE	reported	textfile	0.0509441	4.1e-06	exposure	TRUE	reported	p4Lk6q	textfile	5959	2	1	TRUE	0.00354442	21.1892	22.5023
						rs77794070	A	G	A	G	0.177206	-0.0866732	0.0214129	0.0237076	FALSE	FALSE	FALSE	reEZch	10435175	0.145012	0.059472	outcome	TRUE	reported	textfile	0.0366365	1.3e-06	exposure	TRUE	reported	p4Lk6q	textfile	5959	2	1	TRUE	0.00391069	23.3875	22.5023
						rs78137412	C	T	C	T	0.233922	0.0770582	0.0130559	0.01725	FALSE	FALSE	FALSE	reEZch	153052563	0.258828	0.0682434	outcome	TRUE	reported	textfile	0.0474716	8.3e-07	exposure	TRUE	reported	p4Lk6q	textfile	5959	2	1	TRUE	0.00405821	24.2733	22.5023
						rs78393153	T	G	T	G	0.205548	-0.111563	0.0162327	0.0214189	FALSE	FALSE	FALSE	reEZch	46269873	0.0750309	0.0626659	outcome	TRUE	reported	textfile	0.0419615	9.7e-07	exposure	TRUE	reported	p4Lk6q	textfile	5959	2	1	TRUE	0.00401057	23.9872	22.5023
						rs79498746	A	G	A	G	0.121811	-0.0168654	0.046112	0.0536899	FALSE	FALSE	FALSE	reEZch	37341888	0.670727	0.0396693	outcome	TRUE	reported	textfile	0.0257825	2.3e-06	exposure	TRUE	reported	p4Lk6q	textfile	5959	2	1	TRUE	0.00373186	22.314	22.5023
						rs79747352	G	A	G	A	0.18915	-0.0178716	0.0220439	0.0279093	FALSE	FALSE	FALSE	reEZch	41804495	0.741206	0.0541142	outcome	TRUE	reported	textfile	0.0367631	2.7e-07	exposure	TRUE	reported	p4Lk6q	textfile	5959	2	1	TRUE	0.00442273	26.4632	22.5023
						rs7979060	T	C	T	C	0.145944	-0.00575916	0.026828	0.0285638	FALSE	FALSE	FALSE	reEZch	8115997	0.916736	0.0550873	outcome	TRUE	reported	textfile	0.0328012	8.6e-06	exposure	TRUE	reported	p4Lk6q	textfile	5959	2	1	TRUE	0.00331115	19.7901	22.5023
						rs9826649	C	A	C	A	0.0548926	0.0198647	0.267025	0.257798	FALSE	FALSE	FALSE	reEZch	60899621	0.337537	0.0207131	outcome	TRUE	reported	textfile	0.0120325	5.1e-06	exposure	TRUE	reported	p4Lk6q	textfile	5959	2	1	TRUE	0.00348039	20.8051	22.5023
Psychroserpens abundance						rs10491884	G	A	G	A	-0.0331618	0.0157013	0.289977	0.283744	FALSE	FALSE	FALSE	H9Qs5a	28562151	0.443258	0.0204789	outcome	TRUE	reported	textfile	0.00725827	4.9e-06	exposure	TRUE	reported	TBLvYS	textfile	5959	2	1	TRUE	0.00349074	20.8672	22.7534
						rs1129593	C	A	C	A	-0.0367169	0.0143538	0.262725	0.259267	FALSE	FALSE	FALSE	H9Qs5a	104986374	0.488224	0.0207084	outcome	TRUE	reported	textfile	0.00741023	7.2e-07	exposure	TRUE	reported	TBLvYS	textfile	5959	2	1	TRUE	0.00410308	24.5427	22.7534
						rs115794065	G	A	G	A	-0.0945116	0.00863216	0.0293228	0.0257891	FALSE	FALSE	FALSE	H9Qs5a	123577501	0.88142	0.057868	outcome	TRUE	reported	textfile	0.0192232	8.8e-07	exposure	TRUE	reported	TBLvYS	textfile	5959	2	1	TRUE	0.00404006	24.1642	22.7534
						rs12062338	T	C	T	C	0.0303464	-0.00486277	0.438286	0.444381	FALSE	FALSE	FALSE	H9Qs5a	240068236	0.790114	0.0182699	outcome	TRUE	reported	textfile	0.00662459	4.6e-06	exposure	TRUE	reported	TBLvYS	textfile	5959	2	1	TRUE	0.0035091	20.9773	22.7534
						rs13222039	C	T	C	T	-0.0323756	0.0182286	0.324317	0.32927	FALSE	FALSE	FALSE	H9Qs5a	11178576	0.343395	0.019239	outcome	TRUE	reported	textfile	0.00690091	2.7e-06	exposure	TRUE	reported	TBLvYS	textfile	5959	2	1	TRUE	0.00368	22.0028	22.7534
						rs144070735	G	T	G	T	0.0576406	0.00962727	0.0744627	0.0707932	FALSE	FALSE	FALSE	H9Qs5a	58883241	0.788315	0.0358559	outcome	TRUE	reported	textfile	0.0122544	2.6e-06	exposure	TRUE	reported	TBLvYS	textfile	5959	2	1	TRUE	0.00369905	22.117	22.7534
						rs145427609	C	T	C	T	0.131134	-0.00336288	0.0129208	0.0173314	FALSE	FALSE	FALSE	H9Qs5a	83258623	0.960947	0.0686794	outcome	TRUE	reported	textfile	0.0290965	6.6e-06	exposure	TRUE	reported	TBLvYS	textfile	5959	2	1	TRUE	0.00339702	20.305	22.7534
						rs16933325	T	C	T	C	-0.0854624	0.0923123	0.0302064	0.0321878	FALSE	FALSE	FALSE	H9Qs5a	38744515	0.0671104	0.050418	outcome	TRUE	reported	textfile	0.0186058	4.4e-06	exposure	TRUE	reported	TBLvYS	textfile	5959	2	1	TRUE	0.00352813	21.0915	22.7534
						rs3746162	T	C	T	C	0.0359616	-0.0254093	0.295149	0.298528	FALSE	FALSE	FALSE	H9Qs5a	1114120	0.199445	0.0198026	outcome	TRUE	reported	textfile	0.00698587	2.6e-07	exposure	TRUE	reported	TBLvYS	textfile	5959	2	1	TRUE	0.00442728	26.4906	22.7534
						rs55875136	A	T	A	T	0.0742121	-0.00712243	0.0394244	0.0483567	FALSE	TRUE	FALSE	H9Qs5a	73752668	0.864693	0.0417975	outcome	TRUE	reported	textfile	0.0167878	9.8e-06	exposure	TRUE	reported	TBLvYS	textfile	5959	2	1	TRUE	0.00326864	19.5351	22.7534
						rs59750788	A	C	A	C	-0.0565136	0.0175047	0.0893667	0.0910782	FALSE	FALSE	FALSE	H9Qs5a	66435651	0.577008	0.031384	outcome	TRUE	reported	textfile	0.0114313	7.7e-07	exposure	TRUE	reported	TBLvYS	textfile	5959	2	1	TRUE	0.00408473	24.4326	22.7534
						rs5997011	T	G	T	G	0.1108	-0.0609569	0.01765	0.0188109	FALSE	FALSE	FALSE	H9Qs5a	25985254	0.355372	0.0659549	outcome	TRUE	reported	textfile	0.0247147	7.4e-06	exposure	TRUE	reported	TBLvYS	textfile	5959	2	1	TRUE	0.0033615	20.092	22.7534
						rs62052069	G	A	G	A	0.0399849	-0.0251648	0.156434	0.151855	FALSE	FALSE	FALSE	H9Qs5a	14193400	0.317404	0.0251697	outcome	TRUE	reported	textfile	0.00886975	6.5e-06	exposure	TRUE	reported	TBLvYS	textfile	5959	2	1	TRUE	0.00339874	20.3153	22.7534
						rs62349372	A	T	A	T	0.0302816	-0.0297598	0.451553	0.454329	FALSE	TRUE	TRUE	H9Qs5a	12333296	0.100407	0.0181143	outcome	TRUE	reported	textfile	0.00651904	3.4e-06	exposure	TRUE	reported	TBLvYS	textfile	5959	2	1	FALSE	0.00360784	21.5697	22.7534
						rs73795289	C	T	C	T	0.0723464	-0.0428327	0.0471952	0.0476798	FALSE	FALSE	FALSE	H9Qs5a	142283577	0.307126	0.0419405	outcome	TRUE	reported	textfile	0.0151177	1.7e-06	exposure	TRUE	reported	TBLvYS	textfile	5959	2	1	TRUE	0.00382845	22.8937	22.7534
						rs76872319	A	G	A	G	-0.0921765	0.134032	0.0259434	0.0268544	FALSE	FALSE	FALSE	H9Qs5a	95475586	0.0174936	0.0564067	outcome	TRUE	reported	textfile	0.020455	6.6e-06	exposure	TRUE	reported	TBLvYS	textfile	5959	2	1	TRUE	0.00339618	20.3	22.7534
						rs79586331	C	A	C	A	-0.0577156	0.0371061	0.0903368	0.0972796	FALSE	FALSE	FALSE	H9Qs5a	94084079	0.220626	0.030294	outcome	TRUE	reported	textfile	0.0114093	4.2e-07	exposure	TRUE	reported	TBLvYS	textfile	5959	2	1	TRUE	0.00427596	25.5813	22.7534
						rs9508970	G	A	G	A	0.0979542	-0.0164803	0.0370992	0.0338926	FALSE	FALSE	FALSE	H9Qs5a	19936310	0.743524	0.050369	outcome	TRUE	reported	textfile	0.0172371	1.3e-08	exposure	TRUE	reported	TBLvYS	textfile	5959	2	1	TRUE	0.0053901	32.2829	22.7534
Succinivibrionaceae abundance						rs112290941	T	C	T	C	-0.055965	-0.0120831	0.15255	0.148061	FALSE	FALSE	FALSE	NVS5ec	44863460	0.648391	0.0264981	outcome	TRUE	reported	textfile	0.011896	2.5e-06	exposure	TRUE	reported	VzIb5U	textfile	5959	2	1	TRUE	0.00370039	22.1251	22.7263
						rs113125279	G	C	G	C	0.181797	-0.0958592	0.0122875	0.0142968	FALSE	TRUE	FALSE	NVS5ec	57751256	0.205996	0.0757989	outcome	TRUE	reported	textfile	0.0370813	9.5e-07	exposure	TRUE	reported	VzIb5U	textfile	5959	2	1	TRUE	0.00401737	24.028	22.7263
						rs114588763	C	T	C	T	0.183957	-0.0830501	0.0103466	0.0126665	FALSE	FALSE	FALSE	NVS5ec	97348802	0.296508	0.0795537	outcome	TRUE	reported	textfile	0.0404711	5.5e-06	exposure	TRUE	reported	VzIb5U	textfile	5959	2	1	TRUE	0.00345514	20.6537	22.7263
						rs114930885	A	G	A	G	0.186336	-0.111655	0.0133726	0.0146756	FALSE	FALSE	FALSE	NVS5ec	5412486	0.145443	0.076696	outcome	TRUE	reported	textfile	0.0361152	2.5e-07	exposure	TRUE	reported	VzIb5U	textfile	5959	2	1	TRUE	0.00444738	26.6114	22.7263
						rs115509084	T	C	T	C	0.0671331	-0.000352945	0.0908251	0.0993749	FALSE	FALSE	FALSE	NVS5ec	18417488	0.990635	0.0300706	outcome	TRUE	reported	textfile	0.0143981	3.1e-06	exposure	TRUE	reported	VzIb5U	textfile	5959	2	1	TRUE	0.00363503	21.7329	22.7263
						rs116877444	A	C	A	C	0.133418	-0.0448922	0.02022	0.0192862	FALSE	FALSE	FALSE	NVS5ec	151401623	0.497621	0.0661894	outcome	TRUE	reported	textfile	0.0293481	5.5e-06	exposure	TRUE	reported	VzIb5U	textfile	5959	2	1	TRUE	0.00345614	20.6597	22.7263
						rs117008322	C	T	C	T	0.13606	-0.028085	0.0189012	0.0175822	FALSE	FALSE	FALSE	NVS5ec	5740532	0.697012	0.0721315	outcome	TRUE	reported	textfile	0.0302933	7.1e-06	exposure	TRUE	reported	VzIb5U	textfile	5959	2	1	TRUE	0.00337386	20.1661	22.7263
						rs117481762	A	G	A	G	0.131377	-0.0122894	0.0208976	0.0313829	FALSE	FALSE	FALSE	NVS5ec	99022355	0.809324	0.0509305	outcome	TRUE	reported	textfile	0.0288841	5.4e-06	exposure	TRUE	reported	VzIb5U	textfile	5959	2	1	TRUE	0.00345973	20.6812	22.7263
						rs11764249	G	A	G	A	0.0771697	0.00674615	0.0654963	0.0712776	FALSE	FALSE	FALSE	NVS5ec	29240607	0.846842	0.0349271	outcome	TRUE	reported	textfile	0.0167964	4.3e-06	exposure	TRUE	reported	VzIb5U	textfile	5959	2	1	TRUE	0.00352982	21.1016	22.7263
						rs117893494	T	C	T	C	0.165318	-0.0163337	0.0151847	0.0190289	FALSE	FALSE	FALSE	NVS5ec	58166819	0.803033	0.0654858	outcome	TRUE	reported	textfile	0.0338663	1.1e-06	exposure	TRUE	reported	VzIb5U	textfile	5959	2	1	TRUE	0.00398289	23.8209	22.7263
						rs117919573	T	C	T	C	0.157717	-0.081881	0.0176939	0.0215429	FALSE	FALSE	FALSE	NVS5ec	56920159	0.21159	0.0655465	outcome	TRUE	reported	textfile	0.0315583	5.8e-07	exposure	TRUE	reported	VzIb5U	textfile	5959	2	1	TRUE	0.00417388	24.968	22.7263
						rs118073656	C	G	C	G	0.174144	-0.123417	0.01284	0.0111593	FALSE	TRUE	FALSE	NVS5ec	17466021	0.168276	0.0895774	outcome	TRUE	reported	textfile	0.0367843	2.2e-06	exposure	TRUE	reported	VzIb5U	textfile	5959	2	1	TRUE	0.00374704	22.4051	22.7263
						rs12925410	C	T	C	T	0.178878	-0.0831624	0.0106579	0.013709	FALSE	FALSE	FALSE	NVS5ec	62392647	0.269936	0.0753823	outcome	TRUE	reported	textfile	0.0404398	9.7e-06	exposure	TRUE	reported	VzIb5U	textfile	5959	2	1	TRUE	0.00327264	19.5592	22.7263
						rs140101472	C	G	C	G	0.157576	-0.0947946	0.0159601	0.0180677	FALSE	TRUE	FALSE	NVS5ec	95029251	0.168166	0.0687853	outcome	TRUE	reported	textfile	0.0329935	1.8e-06	exposure	TRUE	reported	VzIb5U	textfile	5959	2	1	TRUE	0.00381321	22.8022	22.7263
						rs144253786	A	G	A	G	-0.0413398	-0.011385	0.295636	0.292272	FALSE	FALSE	FALSE	NVS5ec	49027730	0.570774	0.0200825	outcome	TRUE	reported	textfile	0.00930986	9e-06	exposure	TRUE	reported	VzIb5U	textfile	5959	2	1	TRUE	0.00329794	19.7108	22.7263
						rs146036097	A	G	A	G	0.175882	-0.0580362	0.0126891	0.0128716	FALSE	FALSE	FALSE	NVS5ec	188718338	0.481104	0.082376	outcome	TRUE	reported	textfile	0.0367229	1.7e-06	exposure	TRUE	reported	VzIb5U	textfile	5959	2	1	TRUE	0.00383466	22.931	22.7263
						rs2172030	T	A	T	A	0.0538013	-0.0329589	0.199798	0.197623	FALSE	TRUE	FALSE	NVS5ec	68413818	0.148783	0.0228272	outcome	TRUE	reported	textfile	0.0102938	1.7e-07	exposure	TRUE	reported	VzIb5U	textfile	5959	2	1	TRUE	0.00456325	27.3079	22.7263
						rs28447640	A	G	A	G	0.136426	-0.0104487	0.0186586	0.0191101	FALSE	FALSE	FALSE	NVS5ec	61123117	0.878391	0.068288	outcome	TRUE	reported	textfile	0.0306765	8.7e-06	exposure	TRUE	reported	VzIb5U	textfile	5959	2	1	TRUE	0.00330804	19.7714	22.7263
						rs34504643	G	T	G	T	0.0462303	-0.0133586	0.28508	0.298931	FALSE	FALSE	FALSE	NVS5ec	14034690	0.50648	0.0201085	outcome	TRUE	reported	textfile	0.0095439	1.3e-06	exposure	TRUE	reported	VzIb5U	textfile	5959	2	1	TRUE	0.00392213	23.4561	22.7263
						rs35224901	T	C	T	C	0.119814	0.0519731	0.0263649	0.0270883	FALSE	FALSE	FALSE	NVS5ec	48711558	0.35146	0.0557794	outcome	TRUE	reported	textfile	0.0259561	3.9e-06	exposure	TRUE	reported	VzIb5U	textfile	5959	2	1	TRUE	0.00356297	21.3005	22.7263
						rs4538926	A	T	A	T	0.0581568	-0.0362971	0.147498	0.144419	FALSE	TRUE	FALSE	NVS5ec	65017755	0.157381	0.025671	outcome	TRUE	reported	textfile	0.0116185	5.6e-07	exposure	TRUE	reported	VzIb5U	textfile	5959	2	1	TRUE	0.00418702	25.047	22.7263
						rs4747037	T	C	T	C	0.0666026	0.00650459	0.0964493	0.0924751	FALSE	FALSE	FALSE	NVS5ec	70487408	0.840535	0.0323274	outcome	TRUE	reported	textfile	0.0143202	3.3e-06	exposure	TRUE	reported	VzIb5U	textfile	5959	2	1	TRUE	0.00361691	21.6241	22.7263
						rs4918496	A	G	A	G	0.186954	-0.0691699	0.0108276	0.0136588	FALSE	FALSE	FALSE	NVS5ec	110327821	0.364136	0.0762193	outcome	TRUE	reported	textfile	0.0400889	3.1e-06	exposure	TRUE	reported	VzIb5U	textfile	5959	2	1	TRUE	0.00363635	21.7408	22.7263
						rs55980532	T	C	T	C	0.0570298	-0.0254419	0.140394	0.137128	FALSE	FALSE	FALSE	NVS5ec	145294475	0.336011	0.0264447	outcome	TRUE	reported	textfile	0.0118469	1.5e-06	exposure	TRUE	reported	VzIb5U	textfile	5959	2	1	TRUE	0.00387378	23.1659	22.7263
						rs61153325	C	A	C	A	0.177368	-0.0934913	0.0105024	0.00992345	FALSE	FALSE	FALSE	NVS5ec	185042524	0.317762	0.0935785	outcome	TRUE	reported	textfile	0.0400858	9.7e-06	exposure	TRUE	reported	VzIb5U	textfile	5959	2	1	TRUE	0.0032747	19.5715	22.7263
						rs61781067	A	G	A	G	0.155701	-0.088057	0.0206194	0.0210962	FALSE	FALSE	FALSE	NVS5ec	20803284	0.169778	0.0641386	outcome	TRUE	reported	textfile	0.0291165	8.9e-08	exposure	TRUE	reported	VzIb5U	textfile	5959	2	1	TRUE	0.00477586	28.5863	22.7263
						rs62513256	A	G	A	G	0.101149	0.0243218	0.0374853	0.0448989	FALSE	FALSE	FALSE	NVS5ec	82730633	0.568607	0.0426621	outcome	TRUE	reported	textfile	0.0218148	3.5e-06	exposure	TRUE	reported	VzIb5U	textfile	5959	2	1	TRUE	0.00359487	21.4919	22.7263
						rs6504867	C	T	C	T	0.168519	0.0399408	0.0119188	0.0135861	FALSE	FALSE	FALSE	NVS5ec	53861329	0.599775	0.0761174	outcome	TRUE	reported	textfile	0.0379248	8.9e-06	exposure	TRUE	reported	VzIb5U	textfile	5959	2	1	TRUE	0.00330249	19.7381	22.7263
						rs72721305	T	A	T	A	0.164994	0.0870673	0.0144469	0.0216791	FALSE	TRUE	FALSE	NVS5ec	139289267	0.165312	0.0627546	outcome	TRUE	reported	textfile	0.0350217	2.5e-06	exposure	TRUE	reported	VzIb5U	textfile	5959	2	1	TRUE	0.00371085	22.1879	22.7263
						rs72891333	G	A	G	A	0.0854209	-0.030943	0.0721439	0.0796395	FALSE	FALSE	FALSE	NVS5ec	66474340	0.350168	0.0331202	outcome	TRUE	reported	textfile	0.0160237	9.8e-08	exposure	TRUE	reported	VzIb5U	textfile	5959	2	1	TRUE	0.00474639	28.4091	22.7263
						rs73063372	T	C	T	C	0.131083	-0.0615529	0.0217501	0.0224581	FALSE	FALSE	FALSE	NVS5ec	26810266	0.31722	0.0615414	outcome	TRUE	reported	textfile	0.028396	3.9e-06	exposure	TRUE	reported	VzIb5U	textfile	5959	2	1	TRUE	0.00356332	21.3026	22.7263
						rs73210875	G	C	G	C	0.119079	-0.0502271	0.0274147	0.0311028	FALSE	TRUE	FALSE	NVS5ec	20125740	0.341453	0.0527985	outcome	TRUE	reported	textfile	0.0253368	2.6e-06	exposure	TRUE	reported	VzIb5U	textfile	5959	2	1	TRUE	0.00369306	22.0811	22.7263
						rs74405463	A	G	A	G	0.147503	0.0857163	0.0177819	0.0190123	FALSE	FALSE	FALSE	NVS5ec	78065807	0.195976	0.0662874	outcome	TRUE	reported	textfile	0.0309935	1.9e-06	exposure	TRUE	reported	VzIb5U	textfile	5959	2	1	TRUE	0.00378651	22.642	22.7263
						rs75036729	T	C	T	C	0.153055	-0.0468918	0.0170206	0.020669	FALSE	FALSE	FALSE	NVS5ec	59529235	0.474891	0.0656249	outcome	TRUE	reported	textfile	0.0318021	1.5e-06	exposure	TRUE	reported	VzIb5U	textfile	5959	2	1	TRUE	0.00387191	23.1546	22.7263
						rs75131950	T	C	T	C	0.203745	-0.0869997	0.0120968	0.0140467	FALSE	FALSE	FALSE	NVS5ec	222015047	0.243126	0.0745366	outcome	TRUE	reported	textfile	0.0376081	6e-08	exposure	TRUE	reported	VzIb5U	textfile	5959	2	1	TRUE	0.00490122	29.3404	22.7263
						rs76627532	G	A	G	A	0.176634	0.0665185	0.0146662	0.0136359	FALSE	FALSE	FALSE	NVS5ec	189204389	0.404931	0.0798687	outcome	TRUE	reported	textfile	0.0344476	2.9e-07	exposure	TRUE	reported	VzIb5U	textfile	5959	2	1	TRUE	0.00439284	26.2836	22.7263
						rs76755864	C	T	C	T	0.0633988	-0.0434446	0.102152	0.106082	FALSE	FALSE	FALSE	NVS5ec	163356583	0.136985	0.0292141	outcome	TRUE	reported	textfile	0.01349	2.6e-06	exposure	TRUE	reported	VzIb5U	textfile	5959	2	1	TRUE	0.00369282	22.0797	22.7263
						rs76847807	A	T	A	T	0.102906	-0.0613896	0.0325777	0.0344529	FALSE	TRUE	FALSE	NVS5ec	13284863	0.212989	0.0492936	outcome	TRUE	reported	textfile	0.0230669	8.1e-06	exposure	TRUE	reported	VzIb5U	textfile	5959	2	1	TRUE	0.00332875	19.8956	22.7263
						rs77675814	A	C	A	C	0.101372	-0.0294981	0.0390929	0.0417258	FALSE	FALSE	FALSE	NVS5ec	128647406	0.518804	0.04572	outcome	TRUE	reported	textfile	0.0211775	1.7e-06	exposure	TRUE	reported	VzIb5U	textfile	5959	2	1	TRUE	0.00383042	22.9056	22.7263
						rs77869149	T	A	T	A	0.165712	-0.0217027	0.0164197	0.0224242	FALSE	TRUE	FALSE	NVS5ec	191920546	0.721191	0.0608143	outcome	TRUE	reported	textfile	0.0324526	3.3e-07	exposure	TRUE	reported	VzIb5U	textfile	5959	2	1	TRUE	0.00435652	26.0653	22.7263
						rs7833305	T	C	T	C	0.0374034	0.0105733	0.488126	0.499455	FALSE	FALSE	FALSE	NVS5ec	4787599	0.559767	0.0181301	outcome	TRUE	reported	textfile	0.00821186	5.2e-06	exposure	TRUE	reported	VzIb5U	textfile	5959	2	1	TRUE	0.00346942	20.7393	22.7263
						rs78338966	T	A	T	A	0.0939487	-0.0136235	0.0432619	0.0396487	FALSE	TRUE	FALSE	NVS5ec	23622694	0.774456	0.0475429	outcome	TRUE	reported	textfile	0.0203268	3.8e-06	exposure	TRUE	reported	VzIb5U	textfile	5959	2	1	TRUE	0.00357204	21.3549	22.7263
						rs7859994	T	G	T	G	0.0806151	-0.003263	0.0651625	0.0703526	FALSE	FALSE	FALSE	NVS5ec	84186758	0.927126	0.0356762	outcome	TRUE	reported	textfile	0.016766	1.5e-06	exposure	TRUE	reported	VzIb5U	textfile	5959	2	1	TRUE	0.00386473	23.1115	22.7263
						rs78684519	G	A	G	A	0.200466	-0.0495675	0.0123737	0.0139785	FALSE	FALSE	FALSE	NVS5ec	38799640	0.520142	0.0770727	outcome	TRUE	reported	textfile	0.0375835	9.6e-08	exposure	TRUE	reported	VzIb5U	textfile	5959	2	1	TRUE	0.00475166	28.4408	22.7263
						rs78794884	G	C	G	C	0.169488	0.0106691	0.0123174	0.0153963	FALSE	TRUE	FALSE	NVS5ec	96136018	0.886468	0.0747265	outcome	TRUE	reported	textfile	0.0379682	8e-06	exposure	TRUE	reported	VzIb5U	textfile	5959	2	1	TRUE	0.00333284	19.9201	22.7263
						rs79873977	A	G	A	G	0.179377	0.0254516	0.0117647	0.0137844	FALSE	FALSE	FALSE	NVS5ec	190908443	0.738856	0.0763468	outcome	TRUE	reported	textfile	0.0384956	3.2e-06	exposure	TRUE	reported	VzIb5U	textfile	5959	2	1	TRUE	0.00363043	21.7053	22.7263
						rs80013204	T	C	T	C	0.157045	-0.109958	0.0138586	0.0148789	FALSE	FALSE	FALSE	NVS5ec	240239966	0.132474	0.07309	outcome	TRUE	reported	textfile	0.0353224	8.7e-06	exposure	TRUE	reported	VzIb5U	textfile	5959	2	1	TRUE	0.00330625	19.7607	22.7263

## Sheet: S3 Table
S3 Table. 41 SNPs for mediation analysis.
Exposure			Outcome			SNP	effect_allele.exposure	other_allele.exposure	effect_allele.outcome	other_allele.outcome	beta.exposure	beta.outcome	eaf.exposure	eaf.outcome	remove	palindromic	ambiguous	id.outcome	pos.outcome	pval.outcome	se.outcome	outcome	mr_keep.outcome	pval_origin.outcome	data_source.outcome	se.exposure	pval.exposure	exposure	mr_keep.exposure	pval_origin.exposure	id.exposure	data_source.exposure	samplesize.exposure	action	SNP_index	mr_keep	R2	f	meanf
Alloprevotella abundance			CD4+ AC			rs11615164	A	G	A	G	-0.138686	0.0856222	0.0384875	0.0346317	FALSE	FALSE	FALSE	REOHPA	127476355	0.0863734	0.0499298	outcome	TRUE	reported	textfile	0.0304005	5.1e-06	exposure	TRUE	reported	XOkScZ	textfile	5959	2	1	TRUE	0.0034803	20.8045	22.0493
						rs117557870	T	C	T	C	0.134966	-0.0347151	0.0424552	0.0368193	FALSE	FALSE	FALSE	REOHPA	7399018	0.491332	0.050444	outcome	TRUE	reported	textfile	0.0294431	4.6e-06	exposure	TRUE	reported	XOkScZ	textfile	5959	2	1	TRUE	0.00351382	21.0056	22.0493
						rs11860707	A	C	A	C	0.231135	0.0306561	0.0142761	0.0152867	FALSE	FALSE	FALSE	REOHPA	79542984	0.683967	0.0753119	outcome	TRUE	reported	textfile	0.0502417	4.2e-06	exposure	TRUE	reported	XOkScZ	textfile	5959	2	1	TRUE	0.00353907	21.1571	22.0493
						rs12236763	C	G	C	G	0.0646844	0.00542457	0.230391	0.230534	FALSE	TRUE	FALSE	REOHPA	117644570	0.801663	0.021595	outcome	TRUE	reported	textfile	0.013921	3.4e-06	exposure	TRUE	reported	XOkScZ	textfile	5959	2	1	TRUE	0.00361006	21.583	22.0493
						rs13140638	A	C	A	C	0.174562	-0.00103427	0.0306826	0.0305569	FALSE	FALSE	FALSE	REOHPA	17042224	0.984285	0.0525092	outcome	TRUE	reported	textfile	0.0344008	3.9e-07	exposure	TRUE	reported	XOkScZ	textfile	5959	2	1	TRUE	0.00430246	25.7405	22.0493
						rs1392164	T	C	T	C	0.157114	0.014356	0.0294566	0.030184	FALSE	FALSE	FALSE	REOHPA	87131082	0.788631	0.0535495	outcome	TRUE	reported	textfile	0.035292	8.5e-06	exposure	TRUE	reported	XOkScZ	textfile	5959	2	1	TRUE	0.00331483	19.8121	22.0493
						rs150759482	A	G	A	G	0.281051	0.0668853	0.0131424	0.0183321	FALSE	FALSE	FALSE	REOHPA	2390893	0.317196	0.0668695	outcome	TRUE	reported	textfile	0.0525054	8.7e-08	exposure	TRUE	reported	XOkScZ	textfile	5959	2	1	TRUE	0.00478526	28.6429	22.0493
						rs2063902	A	G	A	G	-0.203267	-0.0161378	0.0178841	0.0196245	FALSE	FALSE	FALSE	REOHPA	58142264	0.805453	0.0655218	outcome	TRUE	reported	textfile	0.0449243	6e-06	exposure	TRUE	reported	XOkScZ	textfile	5959	2	1	TRUE	0.0034238	20.4656	22.0493
						rs250083	T	C	T	C	0.0725504	0.0249257	0.169415	0.175269	FALSE	FALSE	FALSE	REOHPA	142587545	0.296741	0.0238878	outcome	TRUE	reported	textfile	0.0163428	9e-06	exposure	TRUE	reported	XOkScZ	textfile	5959	2	1	TRUE	0.00329624	19.7007	22.0493
						rs35171791	T	C	T	C	0.110009	0.0245651	0.075606	0.0812916	FALSE	FALSE	FALSE	REOHPA	34443157	0.457704	0.0330784	outcome	TRUE	reported	textfile	0.0225686	1.1e-06	exposure	TRUE	reported	XOkScZ	textfile	5959	2	1	TRUE	0.00397142	23.7521	22.0493
						rs35741	G	T	G	T	-0.0618174	0.0215128	0.293933	0.29764	FALSE	FALSE	FALSE	REOHPA	5826159	0.283665	0.0200656	outcome	TRUE	reported	textfile	0.0131504	2.6e-06	exposure	TRUE	reported	XOkScZ	textfile	5959	2	1	TRUE	0.00369456	22.0901	22.0493
						rs3780030	C	T	C	T	0.0621357	0.0160871	0.240916	0.248671	FALSE	FALSE	FALSE	REOHPA	139689680	0.44025	0.0208444	outcome	TRUE	reported	textfile	0.0139173	8e-06	exposure	TRUE	reported	XOkScZ	textfile	5959	2	1	TRUE	0.00333387	19.9263	22.0493
						rs60703460	G	T	G	T	0.0600599	0.0259723	0.267289	0.271948	FALSE	FALSE	FALSE	REOHPA	99880043	0.201191	0.02032	outcome	TRUE	reported	textfile	0.0133803	7.2e-06	exposure	TRUE	reported	XOkScZ	textfile	5959	2	1	TRUE	0.00336975	20.1415	22.0493
						rs61901912	G	A	G	A	-0.0795757	-0.00690229	0.127314	0.134435	FALSE	FALSE	FALSE	REOHPA	131474446	0.793778	0.0264043	outcome	TRUE	reported	textfile	0.0177583	7.4e-06	exposure	TRUE	reported	XOkScZ	textfile	5959	2	1	TRUE	0.00335833	20.073	22.0493
						rs62103331	G	A	G	A	0.152383	0.0505785	0.0320415	0.0303288	FALSE	FALSE	FALSE	REOHPA	31684878	0.357797	0.0550023	outcome	TRUE	reported	textfile	0.0338119	6.6e-06	exposure	TRUE	reported	XOkScZ	textfile	5959	2	1	TRUE	0.0033969	20.3043	22.0493
						rs62502155	T	C	T	C	0.307901	0.12927	0.0120866	0.0108115	FALSE	FALSE	FALSE	REOHPA	27127195	0.144788	0.088651	outcome	TRUE	reported	textfile	0.0542277	1.4e-08	exposure	TRUE	reported	XOkScZ	textfile	5959	2	1	TRUE	0.005381	32.2281	22.0493
						rs6777806	A	G	A	G	-0.0552508	-0.0192602	0.368942	0.370042	FALSE	FALSE	FALSE	REOHPA	13772309	0.309813	0.0189641	outcome	TRUE	reported	textfile	0.0122063	6e-06	exposure	TRUE	reported	XOkScZ	textfile	5959	2	1	TRUE	0.00342645	20.4816	22.0493
						rs7250983	A	G	A	G	0.22674	0.00855629	0.0139825	0.017664	FALSE	FALSE	FALSE	REOHPA	7806625	0.898197	0.0668779	outcome	TRUE	reported	textfile	0.0506797	7.7e-06	exposure	TRUE	reported	XOkScZ	textfile	5959	2	1	TRUE	0.00334779	20.0098	22.0493
						rs72683367	T	C	T	C	0.105977	0.0210628	0.0655581	0.0703159	FALSE	FALSE	FALSE	REOHPA	142057293	0.562939	0.0364104	outcome	TRUE	reported	textfile	0.0239378	9.5e-06	exposure	TRUE	reported	XOkScZ	textfile	5959	2	1	TRUE	0.00327835	19.5934	22.0493
						rs72717131	C	T	C	T	0.167584	0.0683138	0.030334	0.0351947	FALSE	FALSE	FALSE	REOHPA	134946474	0.162052	0.0488583	outcome	TRUE	reported	textfile	0.0347729	1.4e-06	exposure	TRUE	reported	XOkScZ	textfile	5959	2	1	TRUE	0.00388258	23.2187	22.0493
						rs752727	G	A	G	A	-0.105977	-0.0516416	0.0757627	0.0737821	FALSE	FALSE	FALSE	REOHPA	109335072	0.137756	0.0347943	outcome	TRUE	reported	textfile	0.0224356	2.3e-06	exposure	TRUE	reported	XOkScZ	textfile	5959	2	1	TRUE	0.00373037	22.305	22.0493
Holdemania abundance			CD3 on CD28- CD8br			rs1035177	A	G	A	G	0.0912705	0.09556	0.153965	0.159	FALSE	FALSE	FALSE	n6f7CY	15538744	0.03761	0.0111199	outcome	TRUE	reported	textfile	0.0166887	4.5e-08	exposure	TRUE	reported	dzRSHS	textfile	5959	2	1	TRUE	0.00499422	29.8999	22.0327
						rs113218724	T	C	T	C	-0.0838405	0.04278	0.121941	0.1093	FALSE	FALSE	FALSE	n6f7CY	23656453	0.04383	0.3292	outcome	TRUE	reported	textfile	0.0185568	6.2e-06	exposure	TRUE	reported	dzRSHS	textfile	5959	2	1	TRUE	0.00341384	20.4059	22.0327
						rs117415899	C	T	C	T	0.123034	0.2273	0.0512216	0.0104	FALSE	FALSE	FALSE	n6f7CY	168019568	0.1339	0.0897098	outcome	TRUE	reported	textfile	0.0269394	4.9e-06	exposure	TRUE	reported	dzRSHS	textfile	5959	2	1	TRUE	0.00348806	20.8511	22.0327
						rs12660617	T	C	T	C	-0.112813	0.07526	0.0673469	0.0767	FALSE	FALSE	FALSE	n6f7CY	33604606	0.05221	0.1495	outcome	TRUE	reported	textfile	0.0239004	2.4e-06	exposure	TRUE	reported	dzRSHS	textfile	5959	2	1	TRUE	0.00372489	22.2722	22.0327
						rs12929353	A	G	A	G	0.230528	0.06459	0.0145967	0.0218	FALSE	FALSE	FALSE	n6f7CY	1239810	0.09515	0.497299	outcome	TRUE	reported	textfile	0.0504377	4.9e-06	exposure	TRUE	reported	dzRSHS	textfile	5959	2	1	TRUE	0.00349336	20.8829	22.0327
						rs1446585	G	A	G	A	-0.0595981	-0.04606	0.352023	0.8991	FALSE	FALSE	FALSE	n6f7CY	136407479	0.04649	0.322	outcome	TRUE	reported	textfile	0.0126147	2.3e-06	exposure	TRUE	reported	dzRSHS	textfile	5959	2	1	TRUE	0.00373176	22.3134	22.0327
						rs145817804	A	G	A	G	-0.138137	-0.02713	0.0434598	0.0055	FALSE	FALSE	FALSE	n6f7CY	212823393	0.1884	0.8855	outcome	TRUE	reported	textfile	0.0291197	2.1e-06	exposure	TRUE	reported	dzRSHS	textfile	5959	2	1	TRUE	0.00376215	22.4957	22.0327
						rs149556551	C	T	C	T	0.161694	0.07224	0.0294266	0.0242	FALSE	FALSE	FALSE	n6f7CY	22007927	0.08741	0.4086	outcome	TRUE	reported	textfile	0.0355114	5.3e-06	exposure	TRUE	reported	dzRSHS	textfile	5959	2	1	TRUE	0.00346713	20.7256	22.0327
						rs17239352	G	C	G	C	-0.0714639	0.04422	0.195774	0.2244	FALSE	TRUE	FALSE	n6f7CY	63158572	0.03306	0.1812	outcome	TRUE	reported	textfile	0.0150743	2.1e-06	exposure	TRUE	reported	dzRSHS	textfile	5959	2	1	TRUE	0.00375743	22.4674	22.0327
						rs1990341	T	C	T	C	0.0665483	0.02348	0.233254	0.3263	FALSE	FALSE	FALSE	n6f7CY	64844207	0.02944	0.4251	outcome	TRUE	reported	textfile	0.014157	2.6e-06	exposure	TRUE	reported	dzRSHS	textfile	5959	2	1	TRUE	0.00369446	22.0895	22.0327
						rs2043234	T	C	T	C	0.107398	0.07382	0.0684805	0.0733	FALSE	FALSE	FALSE	n6f7CY	134314782	0.05265	0.1609	outcome	TRUE	reported	textfile	0.0237941	6.4e-06	exposure	TRUE	reported	dzRSHS	textfile	5959	2	1	TRUE	0.0034072	20.3661	22.0327
						rs2614675	G	C	G	C	-0.0543425	-0.02826	0.480889	0.4526	FALSE	TRUE	TRUE	n6f7CY	86322344	0.02828	0.3178	outcome	TRUE	reported	textfile	0.0119863	5.8e-06	exposure	TRUE	reported	dzRSHS	textfile	5959	2	1	FALSE	0.00343748	20.5477	22.0327
						rs35717264	C	T	C	T	0.153127	0.05523	0.0351793	0.0111	FALSE	FALSE	FALSE	n6f7CY	12539863	0.1318	0.6751	outcome	TRUE	reported	textfile	0.0323527	2.2e-06	exposure	TRUE	reported	dzRSHS	textfile	5959	2	1	TRUE	0.00374524	22.3943	22.0327
						rs3768068	C	G	C	G	-0.0738882	-0.1091	0.165756	0.032	FALSE	TRUE	FALSE	n6f7CY	235994307	0.07761	0.16	outcome	TRUE	reported	textfile	0.0161749	4.9e-06	exposure	TRUE	reported	dzRSHS	textfile	5959	2	1	TRUE	0.0034896	20.8603	22.0327
						rs55711130	G	A	G	A	0.0636312	0.06105	0.260276	0.2047	FALSE	FALSE	FALSE	n6f7CY	155333022	0.03432	0.0754102	outcome	TRUE	reported	textfile	0.0137126	3.5e-06	exposure	TRUE	reported	dzRSHS	textfile	5959	2	1	TRUE	0.00360048	21.5256	22.0327
						rs61915487	T	G	T	G	0.0854079	0.06307	0.114017	0.0985	FALSE	FALSE	FALSE	n6f7CY	91372786	0.04578	0.1684	outcome	TRUE	reported	textfile	0.0189803	6.8e-06	exposure	TRUE	reported	dzRSHS	textfile	5959	2	1	TRUE	0.00338644	20.2416	22.0327
						rs6505297	A	G	A	G	0.0618253	0.01171	0.345842	0.3981	FALSE	FALSE	FALSE	n6f7CY	30765767	0.02791	0.6748	outcome	TRUE	reported	textfile	0.0126307	9.8e-07	exposure	TRUE	reported	dzRSHS	textfile	5959	2	1	TRUE	0.00400462	23.9515	22.0327
						rs73125211	G	A	G	A	0.121892	0.02221	0.0543222	0.0733	FALSE	FALSE	FALSE	n6f7CY	50623020	0.05299	0.6751	outcome	TRUE	reported	textfile	0.0264095	3.9e-06	exposure	TRUE	reported	dzRSHS	textfile	5959	2	1	TRUE	0.00356211	21.2953	22.0327
						rs75662195	T	G	T	G	0.0841031	-0.00611	0.117157	0.2126	FALSE	FALSE	FALSE	n6f7CY	78420432	0.03348	0.8552	outcome	TRUE	reported	textfile	0.0187388	7.2e-06	exposure	TRUE	reported	dzRSHS	textfile	5959	2	1	TRUE	0.003369	20.137	22.0327
						rs8120707	G	A	G	A	0.152433	0.0727	0.0405451	0.0219	FALSE	FALSE	FALSE	n6f7CY	42592336	0.09252	0.4321	outcome	TRUE	reported	textfile	0.0305235	5.9e-07	exposure	TRUE	reported	dzRSHS	textfile	5959	2	1	TRUE	0.00416775	24.9312	22.0327

## Sheet: S4 Table
S4 Table. Search if a list of SNPs used in the results of Figure3 have previously been associated with a trait or disease ( Using LDtrait Tool)
rsid	trait	chr	pos	p	OR or BETA	95% CI (TEXT)	MAPPED_GENE	PUBMEDID	FIRST AUTHOR	JOURNAL	Sample	STUDY ACCESSION
rs10882655	blood protein measurement	10	95714614	8e-28	0.2945	[0.24-0.35] unit decrease	ENTPD1	32929287	Orru V	Nat Genet	2,920 Sardinian (founder/genetic isolate) ancestry individuals	GCST90002069
rs10882655	blood protein measurement	10	95714614	0	1.009	[0.97-1.05] unit decrease	ENTPD1	32929287	Orru V	Nat Genet	2,920 Sardinian (founder/genetic isolate) ancestry individuals	GCST90002031
rs10882655	blood protein measurement	10	95714614	0	0.9837	[0.94-1.03] unit decrease	ENTPD1	32929287	Orru V	Nat Genet	2,920 Sardinian (founder/genetic isolate) ancestry individuals	GCST90002032
rs10905719	blood protein measurement	10	6073208	3e-14	0.2281	[0.17-0.29] unit increase	RPL32P23 - RBM17	32929287	Orru V	Nat Genet	3,435 Sardinian (founder/genetic isolate) ancestry individuals	GCST90001934
rs10905719	lymphocyte count	10	6073208	7e-09	0.1841	[0.12-0.25] unit increase	RPL32P23 - RBM17	32929287	Orru V	Nat Genet	3,437 Sardinian (founder/genetic isolate) ancestry individuals	GCST90001508
rs10905719	lymphocyte count	10	6073208	5e-08	0.1734	[0.11-0.24] unit increase	RPL32P23 - RBM17	32929287	Orru V	Nat Genet	3,437 Sardinian (founder/genetic isolate) ancestry individuals	GCST90001509
rs113337372	lipid measurement	2	120920114	5e-06	0.641999	[0.37-0.92] unit decrease	GLI2	31882771	Al-Khelaifi F	Sci Rep	490 individuals	GCST90133962
rs11554159	multiple sclerosis	19	18175134	2e-24	1.15		IFI30	24076602	Beecham AH	Nat Genet	14,498 European ancestry cases, 24,091 European ancestry controls	GCST005531
rs11554159	BMI-adjusted waist-hip ratio	19	18175134	4e-11	0.0221	[0.015-0.029] unit increase	IFI30	30778226	Justice AE	Nat Genet	up to 157,516 European ancestry women, up to 180,131 African American, South Asian, East Asian and Hispanic ancestry women	GCST007500
rs11554159	BMI-adjusted waist-hip ratio	19	18175134	2e-11	0.0234	[0.017-0.03] unit increase	IFI30	30778226	Justice AE	Nat Genet	up to 157,516 European ancestry women	GCST007502
rs11554159	BMI-adjusted waist-hip ratio	19	18175134	3e-10	0.0152	[0.01-0.02] unit increase	IFI30	30778226	Justice AE	Nat Genet	288,492 European ancestry individuals, up to 15,687 African American individuals, up to 29,315 South Asian ancestry individuals, up to 6,800 East Asian ancestry individuals, up to 4,075 Hispanic ancestry individuals	GCST007483
rs11554159	BMI-adjusted waist-hip ratio	19	18175134	6e-10	0.0157	[0.011-0.021] unit increase	IFI30	30778226	Justice AE	Nat Genet	288,492 European ancestry individuals	GCST007487
rs11554159	blood protein measurement	19	18175134	3e-36	0.3745	[0.32-0.43] unit decrease	IFI30	32929287	Orru V	Nat Genet	2,850 Sardinian (founder/genetic isolate) ancestry individuals	GCST90002073
rs11554159	blood protein measurement	19	18175134	2e-25	0.2988	[0.24-0.35] unit decrease	IFI30	32929287	Orru V	Nat Genet	3,112 Sardinian (founder/genetic isolate) ancestry individuals	GCST90002074
rs11584259	susceptibility to measles measurement	1	22405893	7e-06	0.0821	[0.046-0.118] unit decrease	PPIAP34 - ZBTB40	28928442	Tian C	Nat Commun	38,219 European ancestry cases, 47,279 European ancestry controls	GCST005016
rs12478601	polycystic ovary syndrome	2	43494369	3e-23	1.39	[1.30-1.49]	THADA	21151128	Chen ZJ	Nat Genet	744 Han Chinese ancestry cases, 895 Han Chinese ancestry controls	GCST000914
rs12478601	systolic blood pressure	2	43494369	4e-13	0.158093	[0.11-0.2] mmHg decrease	THADA	33230300	Surendran P	Nat Genet	1,164,961 European ancestry individuals	GCST90292477
rs12478601	systolic blood pressure	2	43494369	8e-09	0.153958	[0.099-0.209] mmHg decrease	THADA	33230300	Surendran P	Nat Genet	810,865 European ancestry individuals	GCST90000062
rs12712610	lymphocyte count	2	38670107	4e-12	0.1912	[0.14-0.25] unit increase	GALM	32929287	Orru V	Nat Genet	3,405 Sardinian (founder/genetic isolate) ancestry individuals	GCST90001483
rs12712610	lymphocyte count	2	38670107	1e-08	0.1457	[0.096-0.196] unit increase	GALM	32929287	Orru V	Nat Genet	3,427 Sardinian (founder/genetic isolate) ancestry individuals	GCST90001541
rs12712610	lymphocyte count	2	38670107	1e-10	0.183	[0.13-0.24] unit increase	GALM	32929287	Orru V	Nat Genet	3,395 Sardinian (founder/genetic isolate) ancestry individuals	GCST90001545
rs12712610	lymphocyte count	2	38670107	2e-13	0.201	[0.15-0.25] unit increase	GALM	32929287	Orru V	Nat Genet	3,437 Sardinian (founder/genetic isolate) ancestry individuals	GCST90001485
rs12712610	lymphocyte count	2	38670107	5e-11	0.1818	[0.13-0.24] unit decrease	GALM	32929287	Orru V	Nat Genet	3,437 Sardinian (founder/genetic isolate) ancestry individuals	GCST90001494
rs12712610	lymphocyte count	2	38670107	1e-08	0.1572	[0.1-0.21] unit decrease	GALM	32929287	Orru V	Nat Genet	3,437 Sardinian (founder/genetic isolate) ancestry individuals	GCST90001503
rs12712610	lymphocyte count	2	38670107	2e-16	0.2347	[0.18-0.29] unit increase	GALM	32929287	Orru V	Nat Genet	3,405 Sardinian (founder/genetic isolate) ancestry individuals	GCST90001507
rs12712610	lymphocyte count	2	38670107	3e-13	0.1902	[0.14-0.24] unit decrease	GALM	32929287	Orru V	Nat Genet	3,427 Sardinian (founder/genetic isolate) ancestry individuals	GCST90001535
rs12712610	lymphocyte count	2	38670107	8e-10	0.1632	[0.11-0.22] unit decrease	GALM	32929287	Orru V	Nat Genet	3,427 Sardinian (founder/genetic isolate) ancestry individuals	GCST90001536
rs13164259	white matter microstructure measurement	5	83574392	7e-11			VCAN, VCAN-AS1	31666681	Zhao B	Mol Psychiatry	17,706 European ancestry individuals	GCST009540
rs13164259	white matter microstructure measurement	5	83574392	1e-15			VCAN, VCAN-AS1	31666681	Zhao B	Mol Psychiatry	17,706 European ancestry individuals	GCST009538
rs13164259	white matter microstructure measurement	5	83574392	9e-13			VCAN, VCAN-AS1	31666681	Zhao B	Mol Psychiatry	17,706 European ancestry individuals	GCST009540
rs13164259	white matter microstructure measurement	5	83574392	2e-14			VCAN, VCAN-AS1	31666681	Zhao B	Mol Psychiatry	17,706 European ancestry individuals	GCST009538
rs13164259	white matter microstructure measurement	5	83574392	6e-13			VCAN, VCAN-AS1	31666681	Zhao B	Mol Psychiatry	17,706 European ancestry individuals	GCST009539
rs13164259	white matter microstructure measurement	5	83574392	2e-10			VCAN, VCAN-AS1	31666681	Zhao B	Mol Psychiatry	17,706 European ancestry individuals	GCST009539
rs13164259	white matter microstructure measurement	5	83574392	7e-11			VCAN, VCAN-AS1	31666681	Zhao B	Mol Psychiatry	17,706 European ancestry individuals	GCST009539
rs143858253	BMI-adjusted waist-hip ratio	12	54103332	1e-12			FLJ12825, FAM242C	31669095	Zhu Z	J Allergy Clin Immunol	457,690 European ancestry individuals	GCST009858
rs143858253	BMI-adjusted waist circumference	12	54103332	4e-10			FLJ12825, FAM242C	31669095	Zhu Z	J Allergy Clin Immunol	457,690 European ancestry individuals	GCST009867
rs1449311	gut microbiome measurement	3	100984280	3e-06	0.0739	[0.044-0.104] unit increase	ABI3BP	33208821	Ishida S	Commun Biol	1,068 Japanese ancestry individuals	GCST90007001
rs150649461	leukocyte count	1	92460097	1e-12			RN7SL824P - GFI1	30595370	Kichaev G	Am J Hum Genet	approximately 444,000 European ancestry individuals	GCST007070
rs150649461	monocyte count	1	92460097	0			RN7SL824P - GFI1	32888493	Chen MH	Cell	639,696 African American or Afro-Caribbean, African ancestry, European ancestry, East Asian ancestry, Hispanic or Latin American and South Asian ancestry individuals	GCST90002344
rs150649461	lymphocyte percentage of leukocytes	1	92460097	5e-37	0.119699	[0.1-0.14] unit decrease	RN7SL824P - GFI1	32888494	Vuckovic D	Cell	408,112 British individuals	GCST90002389
rs150649461	monocyte count	1	92460097	0	0.399759	[0.38-0.42] unit increase	RN7SL824P - GFI1	32888494	Vuckovic D	Cell	408,112 British individuals	GCST90002393
rs150649461	monocyte percentage of leukocytes	1	92460097	0	0.383655	[0.36-0.4] unit increase	RN7SL824P - GFI1	32888494	Vuckovic D	Cell	408,112 British individuals	GCST90002394
rs150649461	leukocyte count	1	92460097	2e-14	0.0717896	[0.053-0.09] unit increase	RN7SL824P - GFI1	32888494	Vuckovic D	Cell	408,112 British individuals	GCST90002407
rs150649461	blood protein measurement	1	92460097	4e-10	0.4543	[0.31-0.6] unit decrease	RN7SL824P - GFI1	32929287	Orru V	Nat Genet	2,850 Sardinian (founder/genetic isolate) ancestry individuals	GCST90001905
rs150649461	monocyte count	1	92460097	0	0.3788	[0.36-0.4] unit increase	RN7SL824P - GFI1	34594039	Sakaue S	Nat Genet	349,856 European ancestry individuals, 95,119 East Asian ancestry individuals	GCST90018967
rs150649461	arachidonate 15-lipoxygenase B measurement	1	92460097	7e-13	0.43	[0.31-0.55] unit decrease	RN7SL824P - GFI1	34648354	Pietzner M	Science	10,708 European ancestry individuals	GCST90246409
rs1800973	C-reactive protein measurement	12	69350234	1e-11	0.0294971	[0.021-0.038] unit decrease	LYZ	31900758	Han X	Eur J Epidemiol	418,642 British ancestry individuals	GCST009777
rs1800973	leukocyte count	12	69350234	8e-11			LYZ	30595370	Kichaev G	Am J Hum Genet	approximately 444,000 European ancestry individuals	GCST007070
rs1800973	monocyte count	12	69350234	3e-184			LYZ	32888493	Chen MH	Cell	639,696 African American or Afro-Caribbean, African ancestry, European ancestry, East Asian ancestry, Hispanic or Latin American and South Asian ancestry individuals	GCST90002344
rs1800973	monocyte count	12	69350234	2e-187	0.113424	[0.11-0.12] SD unit increase	LYZ	32888493	Chen MH	Cell	521,594 European ancestry individuals	GCST90002340
rs1800973	monocyte count	12	69350234	9e-169	0.128002	[0.12-0.14] unit increase	LYZ	32888494	Vuckovic D	Cell	408,112 British individuals	GCST90002393
rs1800973	monocyte percentage of leukocytes	12	69350234	7e-139	0.11613	[0.11-0.13] unit increase	LYZ	32888494	Vuckovic D	Cell	408,112 British individuals	GCST90002394
rs1800973	granulocyte percentage of myeloid white cells	12	69350234	1e-31	0.087059	[0.073-0.102] unit decrease	LYZ	27863252	Astle WJ	Cell	169,545 European ancestry individuals	GCST004608
rs1800973	monocyte percentage of leukocytes	12	69350234	4e-46	0.105686	[0.091-0.12] unit increase	LYZ	27863252	Astle WJ	Cell	170,494 European ancestry individuals	GCST004609
rs1800973	monocyte count	12	69350234	1e-53	0.114582	[0.1-0.13] unit increase	LYZ	27863252	Astle WJ	Cell	170,721 European ancestry individuals	GCST004625
rs1800973	leukocyte count	12	69350234	6e-15	0.0370937	[0.028-0.046] unit increase	LYZ	32888494	Vuckovic D	Cell	408,112 British individuals	GCST90002407
rs1800973	blood protein measurement	12	69350234	1e-11	0.3123	[0.22-0.4] unit decrease	LYZ	32929287	Orru V	Nat Genet	3,629 Sardinian (founder/genetic isolate) ancestry individuals	GCST90001988
rs1800973	blood protein measurement	12	69350234	8e-12	0.315	[0.23-0.4] unit decrease	LYZ	32929287	Orru V	Nat Genet	3,629 Sardinian (founder/genetic isolate) ancestry individuals	GCST90001991
rs1800973	blood protein measurement	12	69350234	3e-08	0.2562	[0.17-0.35] unit decrease	LYZ	32929287	Orru V	Nat Genet	3,629 Sardinian (founder/genetic isolate) ancestry individuals	GCST90002010
rs1800973	blood protein measurement	12	69350234	2e-10	0.2797	[0.19-0.37] unit decrease	LYZ	32929287	Orru V	Nat Genet	3,629 Sardinian (founder/genetic isolate) ancestry individuals	GCST90002000
rs1800973	blood protein measurement	12	69350234	3e-08	0.2492	[0.16-0.34] unit decrease	LYZ	32929287	Orru V	Nat Genet	3,629 Sardinian (founder/genetic isolate) ancestry individuals	GCST90002003
rs1800973	blood protein measurement	12	69350234	6e-12	0.3487	[0.25-0.45] unit decrease	LYZ	32929287	Orru V	Nat Genet	2,872 Sardinian (founder/genetic isolate) ancestry individuals	GCST90002071
rs1800973	monocyte count	12	69350234	7e-12	0.3084	[0.22-0.4] unit increase	LYZ	32929287	Orru V	Nat Genet	3,629 Sardinian (founder/genetic isolate) ancestry individuals	GCST90001581
rs1800973	blood protein measurement	12	69350234	2e-08	0.2824	[0.18-0.38] unit decrease	LYZ	32929287	Orru V	Nat Genet	2,850 Sardinian (founder/genetic isolate) ancestry individuals	GCST90001965
rs1800973	blood protein measurement	12	69350234	2e-145	1.218	[1.13-1.31] unit decrease	LYZ	32929287	Orru V	Nat Genet	2,850 Sardinian (founder/genetic isolate) ancestry individuals	GCST90002073
rs1800973	blood protein measurement	12	69350234	3e-114	1.048	[0.96-1.13] unit decrease	LYZ	32929287	Orru V	Nat Genet	3,112 Sardinian (founder/genetic isolate) ancestry individuals	GCST90002074
rs1800973	Oral ulcer	12	69350234	1e-32	1.10803	[1.09-1.12]	LYZ	30837455	Dudding T	Nat Commun	47,079 British or unknown ancestry cases, 414,027 British or unknown ancestry controls	GCST007839
rs1800973	lymphocyte:monocyte ratio	12	69350234	9e-63			LYZ	34469753	Kachuri L	Am J Hum Genet	234,184 European ancestry individuals	GCST90056181
rs1800973	monocyte count	12	69350234	6e-67			LYZ	34469753	Kachuri L	Am J Hum Genet	234,690 European ancestry individuals	GCST90056177
rs1800973	C-reactive protein measurement	12	69350234	2e-10	0.0321	[0.022-0.042] unit increase	LYZ	33462484	Sinnott-Armstrong N	Nat Genet	341,805 European ancestry individuals, 6,006 African ancestry individuals, 7,316 South Asian ancestry individuals	GCST90019499
rs1800973	lysozyme C measurement	12	69350234	2e-29	0.9525	[0.79-1.11] unit increase	LYZ	28240269	Suhre K	Nat Commun	997 European ancestry individuals	GCST90101279
rs1800973	C-reactive protein measurement	12	69350234	6e-12	0.0294	[0.021-0.038] unit increase	LYZ	35459240	Said S	Nat Commun	575,531 European ancestry individuals	GCST90029070
rs1800973	lysozyme C measurement	12	69350234	2e-54	0.75	[0.65-0.85] unit increase	LYZ	29875488	Sun BB	Nature	3,301 European ancestry individuals	GCST90241848
rs1800973	C-reactive protein measurement	12	69350234	9e-10	0.0308	[0.021-0.041] unit increase	LYZ	34594039	Sakaue S	Nat Genet	353,466 European ancestry individuals, 83,025 East Asian ancestry individuals	GCST90018950
rs1800973	monocyte count	12	69350234	3e-133	0.1184	[0.11-0.13] unit increase	LYZ	34594039	Sakaue S	Nat Genet	349,856 European ancestry individuals, 95,119 East Asian ancestry individuals	GCST90018967
rs1800973	lysozyme C measurement	12	69350234	8e-13	0.920168	[0.67-1.17] unit increase	LYZ	36168886	Thareja G	Hum Mol Genet	2,935 Qatari ancestry individuals	GCST90162189
rs1800973	lysozyme C measurement	12	69350234	1e-142	0.674	[0.62-0.73] unit increase	LYZ	34648354	Pietzner M	Science	10,708 European ancestry individuals	GCST90248359
rs1800973	C-reactive protein measurement	12	69350234	3e-10	0.027073	[0.019-0.036] unit increase	LYZ	36376304	Koskeridis F	Nat Commun	575,531 European ancestry individuals	GCST90179146
rs1800973	neutrophil measurement	12	69350234	1e-17	0.12572	[0.097-0.155] SD units decrease	LYZ	37596262	Akbari P	Nat Commun	38,084 European ancestry individuals	GCST90281224
rs1800973	neutrophil measurement	12	69350234	2e-13	0.107569	[0.079-0.136] SD units decrease	LYZ	37596262	Akbari P	Nat Commun	38,336 European ancestry individuals	GCST90281223
rs1800973	monocyte measurement	12	69350234	5e-18	0.125361	[0.097-0.154] SD units increase	LYZ	37596262	Akbari P	Nat Commun	39,460 European ancestry individuals	GCST90281242
rs1800973	monocyte measurement	12	69350234	3e-09	0.0874452	[0.059-0.116] SD units decrease	LYZ	37596262	Akbari P	Nat Commun	39,417 European ancestry individuals	GCST90281243
rs1800973	monocyte measurement	12	69350234	1e-55	0.225005	[0.2-0.25] SD units decrease	LYZ	37596262	Akbari P	Nat Commun	39,608 European ancestry individuals	GCST90281240
rs1800973	monocyte measurement	12	69350234	1e-147	0.380025	[0.35-0.41] SD units increase	LYZ	37596262	Akbari P	Nat Commun	39,586 European ancestry individuals	GCST90281241
rs2988279	blood protein measurement	1	167450602	8e-35	0.3371	[0.28-0.39] unit increase	CD247	32929287	Orru V	Nat Genet	2,912 Sardinian (founder/genetic isolate) ancestry individuals	GCST90001839
rs2988279	blood protein measurement	1	167450602	2e-18	0.2396	[0.19-0.29] unit increase	CD247	32929287	Orru V	Nat Genet	2,919 Sardinian (founder/genetic isolate) ancestry individuals	GCST90001865
rs3129891	rheumatoid arthritis, smoking status measurement, ACPA-positive rheumatoid arthritis	6	32447303	2e-09	2.5	[1.89-3.7]	HLA-DRA - HLA-DRB9	26272072	Jiang X	Rheumatology (Oxford)	340 European ancestry never-smoker cases, 493 European ancestry ever-smoker cases, 746 European ancestry never-smoker controls, 994 European ancestry ever-smoker controls	GCST006410
rs3129891	interleukin-5 receptor subunit alpha measurement	6	32447303	7e-15	0.126	[0.095-0.157] unit decrease	HLA-DRA - HLA-DRB9	34648354	Pietzner M	Science	10,708 European ancestry individuals	GCST90248075
rs3184504	sclerosing cholangitis	12	111446804	4e-13	1.18	[1.13-1.24]	ATXN2, SH2B3	27992413	Ji SG	Nat Genet	2,871 European ancestry cases, 12,019 European ancestry controls	GCST004030
rs3184504	high density lipoprotein cholesterol measurement	12	111446804	2e-11	0.025	unit decrease	ATXN2, SH2B3	29507422	Hoffmann TJ	Nat Genet	76,627 European ancestry individuals, 7,795 Hispanic individuals, 6,855 East Asian ancestry individuals, 2,958 African American individuals, 439 South Asian ancestry individuals	GCST007140
rs3184504	high density lipoprotein cholesterol measurement	12	111446804	9e-12	0.024	unit decrease	ATXN2, SH2B3	29507422	Hoffmann TJ	Nat Genet	76,627 European ancestry individuals, 7,795 Hispanic individuals, 6,855 East Asian ancestry individuals, 2,958 African American individuals, 439 South Asian ancestry individuals	GCST007140
rs3184504	smoking status measurement, systolic blood pressure	12	111446804	3e-36			ATXN2, SH2B3	29455858	Sung YJ	Am J Hum Genet	80,552 European ancestry individuals, 27,118 African individuals, 13,438 Asian individuals, 8,805 Hispanic individuals	GCST006188
rs3184504	smoking status measurement, diastolic blood pressure	12	111446804	6e-67			ATXN2, SH2B3	29455858	Sung YJ	Am J Hum Genet	80,552 European ancestry individuals, 27,118 African individuals, 13,438 Asian individuals, 8,805 Hispanic individuals	GCST006187
rs3184504	tonsillectomy risk measurement	12	111446804	3e-10	1.05	[1.04-1.06]	ATXN2, SH2B3	28928442	Tian C	Nat Commun	60,098 European ancestry cases, 113,323 European ancestry controls	GCST005014
rs3184504	eosinophil count	12	111446804	2e-06	0.068	[0.041-0.095] unit increase	ATXN2, SH2B3	28158719	Jain D	Hum Mol Genet	up to 11,809 Hispanic/Latino American individuals	GCST004135
rs3184504	total cholesterol measurement	12	111446804	6e-14	0.034	unit decrease	ATXN2, SH2B3	29507422	Hoffmann TJ	Nat Genet	76,627 European ancestry individuals, 7,795 Hispanic individuals, 6,855 East Asian ancestry individuals, 2,958 African American individuals, 439 South Asian ancestry individuals	GCST007143
rs3184504	total cholesterol measurement	12	111446804	2e-14	0.033	unit decrease	ATXN2, SH2B3	29507422	Hoffmann TJ	Nat Genet	76,627 European ancestry individuals, 7,795 Hispanic individuals, 6,855 East Asian ancestry individuals, 2,958 African American individuals, 439 South Asian ancestry individuals	GCST007143
rs3184504	sclerosing cholangitis	12	111446804	6e-11	1.18	[1.12-1.24]	ATXN2, SH2B3	23603763	Liu JZ	Nat Genet	3,789 European ancestry cases, 25,079 European ancestry controls	GCST006670
rs3184504	diastolic blood pressure	12	111446804	3e-24	0.457	[0.37-0.55] unit decrease	ATXN2, SH2B3	28739976	Wain LV	Hypertension	150,134 European ancestry individuals	GCST004777
rs3184504	systolic blood pressure	12	111446804	2e-17	0.629	[0.48-0.77] unit decrease	ATXN2, SH2B3	28739976	Wain LV	Hypertension	150,134 European ancestry individuals	GCST004776
rs3184504	low density lipoprotein cholesterol measurement	12	111446804	2e-12	0.033	unit decrease	ATXN2, SH2B3	29507422	Hoffmann TJ	Nat Genet	76,627 European ancestry individuals, 7,795 Hispanic individuals, 6,855 East Asian ancestry individuals, 2,958 African American individuals, 439 South Asian ancestry individuals	GCST007141
rs3184504	low density lipoprotein cholesterol measurement	12	111446804	2e-12	0.031	unit decrease	ATXN2, SH2B3	29507422	Hoffmann TJ	Nat Genet	76,627 European ancestry individuals, 7,795 Hispanic individuals, 6,855 East Asian ancestry individuals, 2,958 African American individuals, 439 South Asian ancestry individuals	GCST007141
rs3184504	celiac disease	12	111446804	5e-21	1.19		ATXN2, SH2B3	22057235	Trynka G	Nat Genet	11,812 European ancestry cases, 229 Indian ancestry cases, 11,837 European ancestry controls, 391 Indian ancestry controls	GCST005523
rs3184504	coronary artery disease	12	111446804	5e-30	0.0742	[0.061-0.087] unit increase	ATXN2, SH2B3	29212778	van der Harst P	Circ Res	88,192 cases, 162,544 controls	GCST005196
rs3184504	stroke	12	111446804	9e-12			ATXN2, SH2B3	29531354	Malik R	Nat Genet	40,585 European ancestry cases, 406,111 European ancestry controls, 17,369 East Asian ancestry cases, 28,195 East Asian ancestry controls, 2,437 South Asian ancestry cases, 6,707 South Asian ancestry controls, 5,541 African American cases, 15,154 African American controls, 365 Asian ancestry cases, 333 Asian ancestry controls, 865 Latin American cases, 692 Latin American controls	GCST005838
rs3184504	stroke	12	111446804	6e-12			ATXN2, SH2B3	29531354	Malik R	Nat Genet	40,585 European ancestry cases, 406,111 European ancestry controls	GCST006906
rs3184504	Ischemic stroke	12	111446804	1e-14			ATXN2, SH2B3	29531354	Malik R	Nat Genet	34,217 European ancestry cases, 406,111 European ancestry controls	GCST006908
rs3184504	large artery stroke	12	111446804	4e-06			ATXN2, SH2B3	29531354	Malik R	Nat Genet	4,373 European ancestry cases, 406,111 European ancestry controls, 1,626 East Asian ancestry cases, 28,195 East Asian ancestry controls, 355 South Asian ancestry cases, 6,707 South Asian ancestry controls, 259 African American cases, 15,146 African American controls, 34 Asian ancestry cases, 333 Asian ancestry controls, 41 Latin American cases, 692 Latin American controls	GCST005840
rs3184504	small vessel stroke	12	111446804	6e-06			ATXN2, SH2B3	29531354	Malik R	Nat Genet	5,386 European ancestry cases, 192,662 European ancestry controls, 5,096 East Asian ancestry cases, 28,195 East Asian ancestry controls, 314 South Asian ancestry cases, 6,707 South Asian ancestry controls, 694 African American cases, 15,146 African American controls, 134 Asian ancestry cases, 333 Asian ancestry controls, 86 Latin American cases, 692 Latin American controls	GCST005841
rs3184504	colorectal cancer	12	111446804	2e-10	1.07527	[1.05-1.1]	ATXN2, SH2B3	29917119	Schmit SL	J Natl Cancer Inst	36,948 European ancestry cases, 30,864 European ancestry controls	GCST006131
rs3184504	parental longevity	12	111446804	4e-08	0.0145	[0.0094-0.0196] unit decrease	ATXN2, SH2B3	29227965	Pilling LC	Aging (Albany NY)	317,652 British ancestry individuals	GCST006700
rs3184504	diastolic blood pressure	12	111446804	2e-09	0.1536	[0.1-0.2] mmHg increase	ATXN2, SH2B3	30578418	Giri A	Nat Genet	365,998 European ancestry individuals, 63,490 African ancestry individuals, 22,802 Hispanic individuals, 4,792 Asian ancestry individuals, 2,695 Native American ancestry individuals	GCST007268
rs3184504	diastolic blood pressure	12	111446804	3e-20	0.032	mmHg increase	ATXN2, SH2B3	27618447	Surendran P	Nat Genet	up to 165,276 European ancestry individuals, up to 27,487 South Asian ancestry individuals	GCST006020
rs3184504	Ischemic stroke	12	111446804	2e-14			ATXN2, SH2B3	29531354	Malik R	Nat Genet	34,217 European ancestry cases, 406,111 European ancestry controls, 17,369 East Asian ancestry cases, 28,195 East Asian ancestry controls, 2,437 South Asian ancestry cases, 6,707 South Asian ancestry controls, 5,541 African American cases, 15,146 African American controls, 222 Asian ancestry cases, 333 Asian ancestry controls, 555 Latin American cases, 692 Latin American controls	GCST005843
rs3184504	high density lipoprotein cholesterol measurement	12	111446804	4e-44	0.0265573	[0.023-0.03] unit decrease	ATXN2, SH2B3	32203549	Richardson TG	PLoS Med	403,943 European ancestry individuals	GCST010242
rs3184504	glaucoma	12	111446804	6e-09	1.06383	NR	ATXN2, SH2B3	31959993	Craig JE	Nat Genet	133,492 European ancestry individuals with intraocular pressure measurements, 90,939 European ancestry individuals with vertical cup-disc ratio measurements, 7,947 British ancestry glaucoma cases, 119,318 British ancestry controls	GCST009722
rs3184504	intraocular pressure measurement	12	111446804	2e-07			ATXN2, SH2B3	31959993	Craig JE	Nat Genet	133,492 European ancestry individuals	GCST009725
rs3184504	apolipoprotein A 1 measurement	12	111446804	3e-17	0.0166019	[0.013-0.02] unit decrease	ATXN2, SH2B3	32203549	Richardson TG	PLoS Med	393,193 European ancestry individuals	GCST010241
rs3184504	small vessel stroke	12	111446804	7e-07	1.10688	[1.063-1.152]	ATXN2, SH2B3	32047268	von Berg J	Eur J Hum Genet	2,419 European and African ancestry cases, 28,026 European and unknown ancestry controls	GCST010156
rs3184504	small vessel stroke	12	111446804	2e-06	1.08742	[1.050-1.125]	ATXN2, SH2B3	32047268	von Berg J	Eur J Hum Genet	3,480 European and African ancestry cases, 28,026 European and unknown ancestry controls	GCST010153
rs3184504	hemoglobin measurement	12	111446804	3e-175	0.061	[NR] unit increase	ATXN2, SH2B3	32327693	Oskarsson GR	Commun Biol	684,122 European ancestry individuals	GCST010083
rs3184504	body height	12	111446804	1e-09			ATXN2, SH2B3	30595370	Kichaev G	Am J Hum Genet	approximately 458,000 European ancestry individuals	GCST007841
rs3184504	basophil count	12	111446804	5e-37	0.0282421	[0.024-0.033] unit decrease	ATXN2, SH2B3	32888494	Vuckovic D	Cell	408,112 British individuals	GCST90002379
rs3184504	event free survival time, type 1 diabetes mellitus, autoantibody measurement	12	111446804	4e-07	1.35		ATXN2, SH2B3	29310926	Sharma A	J Autoimmun	5,806 European ancestry children	GCST006197
rs3184504	erythrocyte count	12	111446804	1e-102			ATXN2, SH2B3	30595370	Kichaev G	Am J Hum Genet	approximately 445,000 European ancestry individuals	GCST007069
rs3184504	basophil count	12	111446804	2e-39			ATXN2, SH2B3	32888493	Chen MH	Cell	577,663 African American or Afro-Caribbean, African ancestry, European ancestry, East Asian ancestry, Hispanic or Latin American and South Asian ancestry individuals	GCST90002296
rs3184504	basophil count	12	111446804	5e-43	0.02822	[0.024-0.032] SD unit decrease	ATXN2, SH2B3	32888493	Chen MH	Cell	474,001 European ancestry individuals	GCST90002292
rs3184504	eosinophil count	12	111446804	0	0.104078	[0.1-0.108] unit decrease	ATXN2, SH2B3	32888494	Vuckovic D	Cell	408,112 British individuals	GCST90002381
rs3184504	leukocyte count	12	111446804	8e-222			ATXN2, SH2B3	30595370	Kichaev G	Am J Hum Genet	approximately 444,000 European ancestry individuals	GCST007070
rs3184504	multiple sclerosis	12	111446804	4e-11	1.0643	NR	ATXN2, SH2B3	31604244	International Multiple Sclerosis Genetics Consortium	Science	14,802 European and unknown ancestry cases, 26,703 European and unknown ancestry controls	GCST009597
rs3184504	blood protein measurement	12	111446804	8e-07	0.101	[NR] unit increase	ATXN2, SH2B3	27532455	Sun W	PLoS Genet	1,340 European ancestry individuals	GCST010104
rs3184504	hematocrit	12	111446804	2e-184	0.0641391	[0.06-0.068] unit decrease	ATXN2, SH2B3	32888494	Vuckovic D	Cell	408,112 British individuals	GCST90002383
rs3184504	cardiovascular disease	12	111446804	3e-34			ATXN2, SH2B3	30595370	Kichaev G	Am J Hum Genet	approximately 459,000 European ancestry individuals	GCST007072
rs3184504	hypothyroidism	12	111446804	1e-114			ATXN2, SH2B3	30595370	Kichaev G	Am J Hum Genet	approximately 459,000 European ancestry individuals	GCST007073
rs3184504	hemoglobin measurement	12	111446804	6e-117	0.059102	[0.054-0.064] unit decrease	ATXN2, SH2B3	32888494	Vuckovic D	Cell	408,112 British individuals	GCST90002384
rs3184504	reticulocyte count	12	111446804	1e-114	0.0532654	[0.049-0.058] unit decrease	ATXN2, SH2B3	32888494	Vuckovic D	Cell	408,112 British individuals	GCST90002385
rs3184504	reticulocyte measurement	12	111446804	6e-85	0.0457569	[0.041-0.05] unit decrease	ATXN2, SH2B3	32888494	Vuckovic D	Cell	408,112 British individuals	GCST90002386
rs3184504	reticulocyte measurement	12	111446804	9e-31	0.0268736	[0.022-0.031] unit decrease	ATXN2, SH2B3	32888494	Vuckovic D	Cell	408,112 British individuals	GCST90002387
rs3184504	neutrophil count	12	111446804	2e-52	0.029388	[0.026-0.033] SD unit decrease	ATXN2, SH2B3	32888493	Chen MH	Cell	519,288 European ancestry individuals	GCST90002351
rs3184504	lymphocyte count	12	111446804	0	0.0916981	[0.087-0.096] unit decrease	ATXN2, SH2B3	32888494	Vuckovic D	Cell	408,112 British individuals	GCST90002388
rs3184504	monocyte count	12	111446804	1e-136			ATXN2, SH2B3	32888493	Chen MH	Cell	639,696 African American or Afro-Caribbean, African ancestry, European ancestry, East Asian ancestry, Hispanic or Latin American and South Asian ancestry individuals	GCST90002344
rs3184504	monocyte count	12	111446804	2e-139	0.047075	[0.043-0.051] SD unit decrease	ATXN2, SH2B3	32888493	Chen MH	Cell	521,594 European ancestry individuals	GCST90002340
rs3184504	autoimmune thyroid disease	12	111446804	9e-116	1.23	[NR]	ATXN2, SH2B3	32581359	Saevarsdottir S	Nature	30,234 European ancestry cases, 724,172 European ancestry controls	GCST010571
rs3184504	monocyte count	12	111446804	2e-105	0.0485116	[0.044-0.053] unit decrease	ATXN2, SH2B3	32888494	Vuckovic D	Cell	408,112 British individuals	GCST90002393
rs3184504	neutrophil count	12	111446804	7e-49			ATXN2, SH2B3	32888493	Chen MH	Cell	627,215 African American or Afro-Caribbean, African ancestry, European ancestry, East Asian ancestry, Hispanic or Latin American and South Asian ancestry individuals	GCST90002355
rs3184504	myeloid white cell count	12	111446804	8e-290			ATXN2, SH2B3	32888493	Chen MH	Cell	746,667 African American or Afro-Caribbean, African ancestry, European ancestry, East Asian ancestry, Hispanic or Latin American and South Asian ancestry individuals	GCST90002378
rs3184504	tumor necrosis factor measurement	12	111446804	4e-10	0.03	[0.02-0.04] unit increase	ATXN2, SH2B3	32805626	Yuan S	EBioMedicine	30,912 European ancestry individuals	GCST010738
rs3184504	myeloid white cell count	12	111446804	4e-293	0.067191	[0.064-0.071] SD unit decrease	ATXN2, SH2B3	32888493	Chen MH	Cell	562,243 European ancestry individuals	GCST90002374
rs3184504	neutrophil count	12	111446804	5e-47	0.0319386	[0.028-0.036] unit decrease	ATXN2, SH2B3	32888494	Vuckovic D	Cell	408,112 British individuals	GCST90002398
rs3184504	platelet crit	12	111446804	0	0.160592	[0.16-0.17] unit decrease	ATXN2, SH2B3	32888494	Vuckovic D	Cell	408,112 British individuals	GCST90002400
rs3184504	platelet count	12	111446804	0	0.15464	[0.15-0.16] unit decrease	ATXN2, SH2B3	32888494	Vuckovic D	Cell	408,112 British individuals	GCST90002402
rs3184504	erythrocyte count	12	111446804	8e-108	0.0488327	[0.044-0.053] unit decrease	ATXN2, SH2B3	32888494	Vuckovic D	Cell	408,112 British individuals	GCST90002403
rs3184504	thyroid stimulating hormone measurement	12	111446804	7e-11	0.0298	[0.021-0.039] SD decrease	ATXN2, SH2B3	32769997	Zhou W	Nat Commun	119,715 European ancestry individuals	GCST010653
rs3184504	reticulocyte count	12	111446804	2e-125	0.0560374	[0.051-0.061] unit decrease	ATXN2, SH2B3	32888494	Vuckovic D	Cell	408,112 British individuals	GCST90002405
rs3184504	Autoimmune Hepatitis	12	111446804	8e-08	1.4	[1.20-1.60]	ATXN2, SH2B3	24768677	de Boer YS	Gastroenterology	649 European ancestry cases, 13,436 European ancestry controls	GCST002423
rs3184504	beta-2 microglobulin measurement	12	111446804	3e-08	0.02	[0.012-0.028] unit decrease	ATXN2, SH2B3	23417110	Tin A	Hum Genet	6,728 European ancestry individuals	GCST001863
rs3184504	hemoglobin measurement	12	111446804	4e-19	0.051	[0.039-0.063] unit increase	ATXN2, SH2B3	23222517	van der Harst P	Nature	62,553 European ancestry individuals, 9,308 South Asian ancestry individuals	GCST001765
rs3184504	leukocyte count	12	111446804	9e-70	0.0630864	[0.056-0.07] unit decrease	ATXN2, SH2B3	27863252	Astle WJ	Cell	172,435 European ancestry individuals	GCST004610
rs3184504	ankylosing spondylitis, psoriasis, ulcerative colitis, Crohn's disease, sclerosing cholangitis	12	111446804	4e-10			ATXN2, SH2B3	26974007	Ellinghaus D	Nat Genet	8,726 European ancestry ankylosing spondylitis cases, 19,085 European ancestry Crohn’s disease cases, 6,530 European ancestry psoriasis cases, 3,408 European ancestry primary sclerosing cholangitis cases, 14,513 European ancestry ulcerative colitis cases, 34,213 European ancestry controls	GCST005537
rs3184504	hemoglobin measurement	12	111446804	1e-10			ATXN2, SH2B3	28017375	van Rooij FJA	Am J Hum Genet	up to 40,258 European ancestry individuals, 16,128 African American individuals, up to 15,252 East Asian ancestry individuals.	GCST004005
rs3184504	lung carcinoma, estrogen-receptor negative breast cancer, ovarian endometrioid carcinoma, colorectal cancer, prostate carcinoma, ovarian serous carcinoma, breast carcinoma, ovarian carcinoma, squamous cell lung carcinoma, lung adenocarcinoma	12	111446804	1e-06			ATXN2, SH2B3	27197191	Fehringer G	Cancer Res	5,020 European ancestry lung cancer cases, 3,718 European ancestry lung adenocarcinoma cases, 3,422 European ancestry lung squamous cell carcinoma cases, 15,414 European ancestry colorectal cancer cases, 10,809 European ancestry breast cancer cases, 4,939 European ancestry estrogen receptor negative breast cancer cases, 1,098 European ancestry ovarian cancer cases, 2,556 European ancestry serous …	GCST003588
rs3184504	lung carcinoma, estrogen-receptor negative breast cancer, ovarian endometrioid carcinoma, colorectal cancer, prostate carcinoma, ovarian serous carcinoma, breast carcinoma, ovarian carcinoma, lung adenocarcinoma, squamous cell lung carcinoma	12	111446804	2e-06	1.1	[NR]	ATXN2, SH2B3	27197191	Fehringer G	Cancer Res	5,020 European ancestry lung cancer cases, 3,718 European ancestry lung adenocarcinoma cases, 3,422 European ancestry lung squamous cell carcinoma cases, 15,414 European ancestry colorectal cancer cases, 10,809 European ancestry breast cancer cases, 4,939 European ancestry estrogen receptor negative breast cancer cases, 1,098 European ancestry ovarian cancer cases, 2,556 European ancestry serous …	GCST003587
rs3184504	hematocrit	12	111446804	8e-72	0.0631191	[0.056-0.07] unit decrease	ATXN2, SH2B3	27863252	Astle WJ	Cell	173,039 European ancestry individuals	GCST004604
rs3184504	neutrophil count, eosinophil count	12	111446804	3e-20	0.0329119	[0.026-0.04] unit decrease	ATXN2, SH2B3	27863252	Astle WJ	Cell	170,384 European ancestry individuals	GCST004613
rs3184504	coronary artery disease	12	111446804	1e-09	1.07	[1.04- 1.09]	ATXN2, SH2B3	26343387	Nikpay M	Nat Genet	42,096 European ancestry cases, 361 African American cases, 758 Hispanic American cases, 12,658 South Asian ancestry cases, 1,802 Lebanese ancestry cases, 3,614 East Asian ancestry cases, 99,121 European ancestry controls, 2,778 African American controls, 3,337 Hispanic American controls, 12,899 South Asian ancestry controls, 466 Lebanese ancestry controls, 7,709 East Asian ancestry controls	GCST003116
rs3184504	colorectal cancer	12	111446804	2e-08	1.09	[1.06–1.12]	ATXN2, SH2B3	26151821	Schumacher FR	Nat Commun	18,299 European ancestry cases, 19,656 European ancestry controls	GCST003017
rs3184504	colorectal cancer	12	111446804	2e-08	1.09	[1.06-1.12]	ATXN2, SH2B3	26151821	Schumacher FR	Nat Commun	18,299 European ancestry cases, 19,656 European ancestry controls	GCST003017
rs3184504	platelet count	12	111446804	5e-11	5.33	[NR] unit decrease	ATXN2, SH2B3	24026423	Shameer K	Hum Genet	13,582 European ancestry individuals	GCST002186
rs3184504	granulocyte count	12	111446804	3e-21	0.0338656	[0.027-0.041] unit decrease	ATXN2, SH2B3	27863252	Astle WJ	Cell	169,822 European ancestry individuals	GCST004614
rs3184504	diastolic blood pressure	12	111446804	2e-64	0.401	unit increase	ATXN2, SH2B3	27841878	Hoffmann TJ	Nat Genet	295,529 European ancestry individuals, 8,231 Latino individuals, 3,058 African American individuals, 2,029 African British individuals, 7,701 East Asian ancestry individuals, 2,735 South Asian ancestry individuals, 1,979 mixed and unknown ancestry individuals	GCST007094
rs3184504	tonsillectomy risk measurement	12	111446804	3e-10	1.052	[1.036-1.069]	ATXN2, SH2B3	27182965	Pickrell JK	Nat Genet	60,098 European ancestry cases, 113,323 European ancestry controls	GCST003995
rs3184504	systolic blood pressure	12	111446804	3e-23	0.386	unit increase	ATXN2, SH2B3	27841878	Hoffmann TJ	Nat Genet	295,529 European ancestry individuals, 8,231 Latino individuals, 3,058 African American individuals, 2,029 African British individuals, 7,701 East Asian ancestry individuals, 2,735 South Asian ancestry individuals, 1,979 mixed and unknown ancestry individuals	GCST007099
rs3184504	neutrophil count, basophil count	12	111446804	4e-13	0.0259686	[0.019-0.033] unit decrease	ATXN2, SH2B3	27863252	Astle WJ	Cell	170,143 European ancestry individuals	GCST004620
rs3184504	hemoglobin measurement	12	111446804	1e-74	0.0647006	[0.058-0.072] unit decrease	ATXN2, SH2B3	27863252	Astle WJ	Cell	172,925 European ancestry individuals	GCST004615
rs3184504	diastolic blood pressure	12	111446804	6e-18	0.316	unit increase	ATXN2, SH2B3	27841878	Hoffmann TJ	Nat Genet	80,792 European ancestry individuals, 8,231 Latino individuals, 3,058 African American individuals, 7,243 East Asian ancestry individuals, 461 South Asian ancestry individuals	GCST007098
rs3184504	diastolic blood pressure	12	111446804	9e-15	0.299	unit increase	ATXN2, SH2B3	27841878	Hoffmann TJ	Nat Genet	80,792 European ancestry individuals, 8,231 Latino individuals, 3,058 African American individuals, 7,243 East Asian ancestry individuals, 461 South Asian ancestry individuals	GCST007098
rs3184504	diastolic blood pressure	12	111446804	4e-06	0.609	unit increase	ATXN2, SH2B3	27841878	Hoffmann TJ	Nat Genet	80,792 European ancestry individuals, 8,231 Latino individuals, 3,058 African American individuals, 7,243 East Asian ancestry individuals, 461 South Asian ancestry individuals	GCST007098
rs3184504	systolic blood pressure	12	111446804	4e-06	0.259	unit increase	ATXN2, SH2B3	27841878	Hoffmann TJ	Nat Genet	80,792 European ancestry individuals, 8,231 Latino individuals, 3,058 African American individuals, 7,243 East Asian ancestry individuals, 461 South Asian ancestry individuals	GCST007095
rs3184504	myeloid white cell count	12	111446804	1e-26	0.0383437	[0.031-0.045] unit decrease	ATXN2, SH2B3	27863252	Astle WJ	Cell	169,219 European ancestry individuals	GCST004626
rs3184504	lymphocyte count	12	111446804	7e-134	0.0883647	[0.081-0.095] unit decrease	ATXN2, SH2B3	27863252	Astle WJ	Cell	171,643 European ancestry individuals	GCST004627
rs3184504	reticulocyte count	12	111446804	7e-91	0.0724115	[0.065-0.079] unit decrease	ATXN2, SH2B3	27863252	Astle WJ	Cell	170,641 European ancestry individuals	GCST004622
rs3184504	neutrophil count	12	111446804	4e-12	0.0247596	[0.018-0.032] unit decrease	ATXN2, SH2B3	27863252	Astle WJ	Cell	170,702 European ancestry individuals	GCST004629
rs3184504	erythrocyte count	12	111446804	2e-43	0.0490202	[0.042-0.056] unit decrease	ATXN2, SH2B3	27863252	Astle WJ	Cell	172,952 European ancestry individuals	GCST004601
rs3184504	diastolic blood pressure	12	111446804	1e-21	0.362	[0.29-0.44] mm Hg increase	ATXN2, SH2B3	27618452	Ehret GB	Nat Genet	up to 201,529 European ancestry individuals	GCST006258
rs3184504	systolic blood pressure	12	111446804	1e-15	0.498	[0.38-0.62] mm Hg increase	ATXN2, SH2B3	27618452	Ehret GB	Nat Genet	up to 201,529 European ancestry individuals	GCST006259
rs3184504	platelet count	12	111446804	6e-180	0.103873	[0.097-0.111] unit decrease	ATXN2, SH2B3	27863252	Astle WJ	Cell	166,066 European ancestry individuals	GCST004603
rs3184504	platelet crit	12	111446804	5e-216	0.114319	[0.11-0.12] unit decrease	ATXN2, SH2B3	27863252	Astle WJ	Cell	164,339 European ancestry individuals	GCST004607
rs3184504	fibrinogen measurement	12	111446804	1e-10	0.0066	unit increase	ATXN2, SH2B3	28107422	de Vries PS	PLoS One	91,953 European ancestry individuals (imputed to HapMap)	GCST004122
rs3184504	body mass index	12	111446804	7e-12	0.0129	[0.0092-0.0166] unit increase	ATXN2, SH2B3	29273807	Turcot V	Nat Genet	up to 449,889 European ancestry individuals, up to 29,398 South Asian ancestry individuals, up to 27,610 African American individuals, up to 8,839 East Asian individuals, up to 10,772 Hispanic ancestry individuals	GCST008129
rs3184504	platelet count	12	111446804	5e-06	2.9843	[1.7-4.27] unit decrease	ATXN2, SH2B3	31217584	Wojcik GL	Nature	8,850 African American individuals, 18,949 Hispanic/Latino individuals, 541 Asian ancestry individuals, 603 Native American ancestry individuals, 385 individuals	GCST008039
rs3184504	leukocyte count	12	111446804	2e-228	0.0713126	[0.067-0.076] unit decrease	ATXN2, SH2B3	32888494	Vuckovic D	Cell	408,112 British individuals	GCST90002407
rs3184504	diastolic blood pressure	12	111446804	8e-08	0.635794	[0.4-0.87] unit decrease	ATXN2, SH2B3	31217584	Wojcik GL	Nature	11,380 African American individuals, 21,549 Hispanic/Latino individuals, 1,086 Asian ancestry individuals, 636 Native American ancestry individuals, 782 individuals	GCST008029
rs3184504	reticulocyte measurement	12	111446804	3e-90	0.0473826	[0.043-0.052] unit decrease	ATXN2, SH2B3	32888494	Vuckovic D	Cell	408,112 British individuals	GCST90002406
rs3184504	left ventricular systolic function measurement	12	111446804	2e-06	0.6371	[0.38-0.9] unit increase	ATXN2, SH2B3	33495596	Tadros R	Nat Genet	19,260 European ancestry individuals	GCST011198
rs3184504	left ventricular diastolic function measurement	12	111446804	1e-10	1.4676	[1.02-1.92] unit increase	ATXN2, SH2B3	33495596	Tadros R	Nat Genet	19,260 European ancestry individuals	GCST011206
rs3184504	endometrial carcinoma	12	111446804	6e-09	1.11	[1.07-1.15]	ATXN2, SH2B3	30093612	O'Mara TA	Nat Commun	8,758 European ancestry cases, 46,126 European ancestry controls	GCST006465
rs3184504	Thyroid preparation use measurement	12	111446804	1e-112	0.205206	[0.19-0.22] unit increase	ATXN2, SH2B3	31015401	Wu Y	Nat Commun	24,832 European ancestry cases, 280,750 European ancestry controls	GCST007932
rs3184504	Calcium channel blocker use measurement	12	111446804	2e-12	0.0563944	[0.041-0.072] unit increase	ATXN2, SH2B3	31015401	Wu Y	Nat Commun	31,904 European ancestry cases, 172,474 European ancestry controls	GCST007929
rs3184504	systolic blood pressure	12	111446804	5e-09	0.58	[0.38-0.78] mm Hg increase	ATXN2, SH2B3	19430479	Levy D	Nat Genet	29,136 European ancestry individuals	GCST000393
rs3184504	diastolic blood pressure	12	111446804	3e-14	0.48	[0.36-0.60] mm Hg increase	ATXN2, SH2B3	19430479	Levy D	Nat Genet	29,136 European ancestry individuals	GCST000396
rs3184504	eosinophil count	12	111446804	7e-19	7.6	[5.9-9.3] % standard unit increase	ATXN2, SH2B3	19198610	Gudbjartsson DF	Nat Genet	9,392 European ancestry individuals	GCST000339
rs3184504	coronary artery disease	12	111446804	6e-06	1.07	[1.04-1.10]	ATXN2, SH2B3	21378990	Schunkert H	Nat Genet	22,233 European ancestry cases, 64,762 European ancestry controls	GCST000998
rs3184504	type 1 diabetes mellitus	12	111446804	2e-38	1.3	[NR]	ATXN2, SH2B3	21829393	Plagnol V	PLoS Genet	8,506 European ancestry cases, up to 10,596 European ancestry controls	GCST001191
rs3184504	type 1 diabetes mellitus	12	111446804	3e-27			ATXN2, SH2B3	19430480	Barrett JC	Nat Genet	7,514 European ancestry cases, 9,045 European ancestry controls	GCST000392
rs3184504	hypothyroidism	12	111446804	3e-12	1.2	[1.14-1.27]	ATXN2, SH2B3	22493691	Eriksson N	PLoS One	3,736 European ancestry cases, 35,546 European ancestry controls	GCST001474
rs3184504	diastolic blood pressure	12	111446804	4e-25	0.448	[NR] mmHg increase	ATXN2, SH2B3	21909115	Ehret GB	Nature	69,395 European ancestry individuals	GCST001228
rs3184504	blood protein measurement	12	111446804	5e-08	0.1576	[0.1-0.21] unit decrease	ATXN2, SH2B3	32929287	Orru V	Nat Genet	2,910 Sardinian (founder/genetic isolate) ancestry individuals	GCST90002024
rs3184504	white matter microstructure measurement	12	111446804	3e-10	0.062	[0.042-0.082] unit increase	ATXN2, SH2B3	33875891	Smith SM	Nat Neurosci	20,859 British ancestry individuals	GCST90004428
rs3184504	leukocyte count	12	111446804	8e-12	0.1838	[0.13-0.24] unit decrease	ATXN2, SH2B3	32929287	Orru V	Nat Genet	3,652 Sardinian (founder/genetic isolate) ancestry individuals	GCST90001590
rs3184504	leukocyte count	12	111446804	3e-08	0.1468	[0.095-0.198] unit decrease	ATXN2, SH2B3	32929287	Orru V	Nat Genet	3,653 Sardinian (founder/genetic isolate) ancestry individuals	GCST90001603
rs3184504	lymphocyte count	12	111446804	3e-09	0.1609	[0.11-0.21] unit decrease	ATXN2, SH2B3	32929287	Orru V	Nat Genet	3,395 Sardinian (founder/genetic isolate) ancestry individuals	GCST90001537
rs3184504	CXCL11 measurement	12	111446804	4e-18	0.168607	[0.13-0.21] unit increase	ATXN2, SH2B3	35078996	Gudjonsson A	Nat Commun	5,364 Icelandic ancestry individuals	GCST90088198
rs3184504	appendicular lean mass	12	111446804	2e-11	0.02	[0.014-0.026] unit decrease	ATXN2, SH2B3	33097823	Pei YF	Commun Biol	205,513 European ancestry men	GCST90000026
rs3184504	appendicular lean mass	12	111446804	1e-12	0.02	[0.014-0.026] unit decrease	ATXN2, SH2B3	33097823	Pei YF	Commun Biol	244,730 European ancestry women	GCST90000027
rs3184504	appendicular lean mass	12	111446804	3e-22	0.0183	[0.015-0.022] unit decrease	ATXN2, SH2B3	33097823	Pei YF	Commun Biol	450,243 European ancestry individuals	GCST90000025
rs3184504	C-C motif chemokine 3 measurement	12	111446804	6e-16	0.0713	unit increase	ATXN2, SH2B3	33067605	Folkersen L	Nat Metab	21,758 European ancestry individuals	GCST90012055
rs3184504	coronary artery disease	12	111446804	9e-07	1.07	[1.04-1.11]	ATXN2, SH2B3	24262325	Dichgans M	Stroke	33,398 cases, 75,726 controls	GCST002289
rs3184504	platelet count	12	111446804	1e-26	3.99	[3.26-4.72] 10^9/l increase	ATXN2, SH2B3	22139419	Gieger C	Nature	38,891 European ancestry individuals, 1,661 Val Borbera (founder/genetic isolate) individuals, 521 Carlantino (founder/genetic isolate) individuals, 1,198 Friuli Venezia Giulia (founder/genetic isolate) individuals, 1,213 South Tyrolean (founder/genetic isolate) individuals, 890 Sorbian (founder/genetic isolate) individuals, 4,292 Sardinian (founder/genetic isolate) individuals	GCST001337
rs3184504	rheumatoid arthritis	12	111446804	6e-06	1.08	[NR]	ATXN2, SH2B3	20453842	Stahl EA	Nat Genet	5,539 European ancestry cases, 20,169 European ancestry controls	GCST000679
rs3184504	inflammatory bowel disease	12	111446804	1e-09			ATXN2, SH2B3	26192919	Liu JZ	Nat Genet	12,882 European ancestry cases, 21,770 European ancestry controls	GCST003043
rs3184504	colorectal cancer, endometrial neoplasm	12	111446804	8e-09	1.1	[1.06-1.13]	ATXN2, SH2B3	26621817	Cheng TH	Sci Rep	5,725 European ancestry colorectal carcinoma cases, 2,212 European ancestry endometrial carcinoma cases, 13,396 European ancestry controls	GCST003208
rs3184504	diastolic blood pressure	12	111446804	2e-10	0.5387	[0.37-0.71] mmHg increase	ATXN2, SH2B3	26390057	Kato N	Nat Genet	31,516 East Asian ancestry individuals, 35,352 European ancestry individuals, 33,126 South Asian ancestry individuals	GCST003273
rs3184504	latent autoimmune diabetes in adults, type 2 diabetes mellitus	12	111446804	2e-08	1.24	[1.151-1.336]	ATXN2, SH2B3	30254083	Cousminer DL	Diabetes Care	2,779 European ancestry latent autoimmune diabetes cases, 10,396 European ancestry type 2 diabetes cases	GCST007246
rs3184504	birth weight	12	111446804	3e-19	0.022966	[0.018-0.028] unit increase	ATXN2, SH2B3	31043758	Warrington NM	Nat Genet	298,142 European ancestry individuals, 6,635 African American individuals, 1,449 Filipino individuals, 420 Turkish individuals, 365 Moroccan individuals, 395 Surinamese individuals, 1,052 Afro-Caribbean individuals, 612 Hispanic individuals, 1,180 Thai individuals, 840 Chinese ancestry individuals, 10,133 individuals	GCST008362
rs3184504	birth weight, parental genotype effect measurement	12	111446804	1e-33	0.036552	[0.031-0.042] unit increase	ATXN2, SH2B3	31043758	Warrington NM	Nat Genet	210,267 European ancestry individuals, 19,802 individuals	GCST008363
rs3184504	endometrial carcinoma	12	111446804	1e-10	1.1	[1.07-1.14]	ATXN2, SH2B3	30093612	O'Mara TA	Nat Commun	12,906 European ancestry cases, 108,979 European ancestry controls	GCST006464
rs3184504	serum IgA measurement	12	111446804	1e-08	0.11	NR SD units increase	ATXN2, SH2B3	28628107	Jonsson S	Nat Genet	16,883 Icelandic ancestry individuals	GCST008568
rs3184504	body mass index	12	111446804	6e-09	0.015	[NR] unit decrease	ATXN2, SH2B3	30108127	Hoffmann TJ	Genetics	315,347 European ancestry individuals, 8,322 Hispanic/Latino individuals, 7,290 East Asian ancestry individuals, 3,069 African American individuals, 459 South Asian ancestry individuals	GCST006368
rs3184504	neutrophil count	12	111446804	1e-55			ATXN2, SH2B3	34469753	Kachuri L	Am J Hum Genet	234,802 European ancestry individuals	GCST90056178
rs3184504	platelet count	12	111446804	8e-263			ATXN2, SH2B3	34469753	Kachuri L	Am J Hum Genet	235,256 European ancestry individuals	GCST90056183
rs3184504	serum alanine aminotransferase measurement	12	111446804	6e-31	0.0045174	[0.0038-0.0053] unit increase	ATXN2, SH2B3	33972514	Pazoki R	Nat Commun	437,267 European ancestry individuals	GCST90013405
rs3184504	serum alanine aminotransferase measurement	12	111446804	2e-34	0.0051	[0.0043-0.0059] unit increase	ATXN2, SH2B3	34315874	Ward LD	Nat Commun	387,859 British ancestry individuals, 10,635 Asian or Asian British individuals, 7,468 Black or Black British individuals, 2,338 Chinese ancestry individuals	GCST90013663
rs3184504	aspartate aminotransferase measurement	12	111446804	1e-18	0.0024	[0.0018-0.003] unit increase	ATXN2, SH2B3	34315874	Ward LD	Nat Commun	386,570 British ancestry individuals, 10,617 Asian or Asian British individuals, 7,426 Black or Black British individuals, 2,321 Chinese ancestry individuals	GCST90013664
rs3184504	type 2 diabetes mellitus	12	111446804	1e-31	1.31096		ATXN2, SH2B3	30572963	Marquez A	Genome Med	6,670 European ancestry cases, 22,308 European ancestry controls	GCST009875
rs3184504	celiac disease	12	111446804	1e-17	1.16998		ATXN2, SH2B3	30572963	Marquez A	Genome Med	11,489 European ancestry cases, 22,308 European ancestry controls	GCST009874
rs3184504	lymphocyte count	12	111446804	2e-184			ATXN2, SH2B3	34469753	Kachuri L	Am J Hum Genet	234,778 European ancestry individuals	GCST90085815
rs3184504	monocyte count	12	111446804	7e-75			ATXN2, SH2B3	34469753	Kachuri L	Am J Hum Genet	234,690 European ancestry individuals	GCST90056177
rs3184504	basophil count	12	111446804	4e-82			ATXN2, SH2B3	34469753	Kachuri L	Am J Hum Genet	234,678 European ancestry individuals	GCST90056179
rs3184504	vascular cell adhesion protein 1 measurement	12	111446804	2e-14	0.19	[-0.15--0.23] unit decrease	ATXN2, SH2B3	29875488	Sun BB	Nature	3,301 European ancestry individuals	GCST90243317
rs3184504	vitamin D-binding protein measurement	12	111446804	2e-16	0.0453	[0.035-0.056] unit decrease	ATXN2, SH2B3	36792583	Albinana C	Nat Commun	65,589 European ancestry individuals	GCST90162563
rs3184504	vitamin D-binding protein measurement	12	111446804	2e-23	0.0381	[0.031-0.046] unit decrease	ATXN2, SH2B3	36792583	Albinana C	Nat Commun	65,590 European ancestry individuals	GCST90162564
rs3184504	brain measurement	12	111446804	1e-25			ATXN2, SH2B3	35505052	Fan CC	Nat Commun	23,543 European ancestry individuals	GCST90131905
rs3184504	cystatin C measurement	12	111446804	4e-243			ATXN2, SH2B3	34899825	Jiao H	Front Genet	460,858 European or unknown ancestry individuals	GCST90100559
rs3184504	tissue plasminogen activator measurement, coronary artery disease	12	111446804	2e-20			ATXN2, SH2B3	35285134	Temprano-Sagrera G	J Thromb Haemost	172,122 European, South Asian or East Asian CAD cases, 566,864 European, South Asian or East Asian CAD controls, 26,929 European ancestry individuals with measurements	GCST90129547
rs3184504	coronary artery disease, plasminogen activator inhibitor 1 measurement	12	111446804	2e-20			ATXN2, SH2B3	35285134	Temprano-Sagrera G	J Thromb Haemost	172,122 European, South Asian or East Asian CAD cases, 566,864 European, South Asian or East Asian CAD controls, 19,599 European ancestry individuals with measurements	GCST90129548
rs3184504	Ischemic stroke, factor VII measurement	12	111446804	6e-15			ATXN2, SH2B3	35285134	Temprano-Sagrera G	J Thromb Haemost	27,495 European or African American individuals with measurements, 60,341 European, African American, East Asian, South Asian, mixed Asian or Latin American ischemic stroke cases, 454,450 European, African American, East Asian, South Asian, mixed Asian or Latin American ischemic stroke controls	GCST90129549
rs3184504	factor VIII measurement, Ischemic stroke	12	111446804	8e-15			ATXN2, SH2B3	35285134	Temprano-Sagrera G	J Thromb Haemost	32,610 European, African American, East Asian, South Asian or Hispanic individuals with measurements, 60,341 European, African American, East Asian, South Asian, mixed Asian or Latin American ischemic stroke cases, 454,450 European, African American, East Asian, South Asian, mixed Asian or Latin American ischemic stroke controls	GCST90129550
rs3184504	Ischemic stroke, von Willebrand factor measurement	12	111446804	3e-16			ATXN2, SH2B3	35285134	Temprano-Sagrera G	J Thromb Haemost	60,341 European, African American, East Asian, South Asian, mixed Asian or Latin American ischemic stroke cases, 454,450 European, African American, East Asian, South Asian, mixed Asian or Latin American ischemic stroke controls, 46,354 European, African American or Hispanic individuals with measurements	GCST90129551
rs3184504	factor XI measurement, Ischemic stroke	12	111446804	3e-15			ATXN2, SH2B3	35285134	Temprano-Sagrera G	J Thromb Haemost	16,169 European ancestry individuals with measurements, 60,341 European, African American, East Asian, South Asian, mixed Asian or Latin American ischemic stroke cases, 454,450 European, African American, East Asian, South Asian, mixed Asian or Latin American ischemic stroke controls	GCST90129552
rs3184504	Ischemic stroke, fibrinogen measurement	12	111446804	7e-27			ATXN2, SH2B3	35285134	Temprano-Sagrera G	J Thromb Haemost	120,246 European ancestry individuals with measurements, 60,341 European, African American, East Asian, South Asian, mixed Asian or Latin American ischemic stroke cases, 454,450 European, African American, East Asian, South Asian, mixed Asian or Latin American ischemic stroke controls	GCST90129553
rs3184504	Ischemic stroke, tissue plasminogen activator measurement	12	111446804	4e-15			ATXN2, SH2B3	35285134	Temprano-Sagrera G	J Thromb Haemost	60,341 European, African American, East Asian, South Asian, mixed Asian or Latin American ischemic stroke cases, 454,450 European, African American, East Asian, South Asian, mixed Asian or Latin American ischemic stroke controls, 26,929 European ancestry individuals with measurements	GCST90129554
rs3184504	Ischemic stroke, plasminogen activator inhibitor 1 measurement	12	111446804	1e-14			ATXN2, SH2B3	35285134	Temprano-Sagrera G	J Thromb Haemost	60,341 European, African American, East Asian, South Asian, mixed Asian or Latin American ischemic stroke cases, 454,450 European, African American, East Asian, South Asian, mixed Asian or Latin American ischemic stroke controls, 19,599 European ancestry individuals with measurements	GCST90129555
rs3184504	peripheral arterial disease	12	111446804	7e-06	1.09	[1.06-1.13]	ATXN2, SH2B3	34601942	van Zuydam NR	Circ Genom Precis Med	6,732 Finnish ancestry cases, 416,855 Finnish ancestry controls, 6,732 non-Scandinavian ancestry cases, 416,855 non-Scandinavian ancestry controls, 6,732 British ancestry cases, 416,855 British ancestry controls	GCST90061375
rs3184504	hypothyroidism	12	111446804	8e-65	0.1734	[0.15-0.19] unit decrease	ATXN2, SH2B3	34594039	Sakaue S	Nat Genet	30,155 European ancestry cases, 379,986 European ancestry controls, 1,114 East Asian ancestry cases, 172,656 East Asian ancestry controls	GCST90018862
rs3184504	acetate measurement	12	111446804	2e-11	0.028061	[0.02-0.036] unit decrease	ATXN2, SH2B3	35213538	Richardson TG	PLoS Biol	115,050 European ancestry individuals	GCST90092803
rs3184504	type 1 diabetes mellitus	12	111446804	4e-14	0.1433	[0.11-0.18] unit decrease	ATXN2, SH2B3	34594039	Sakaue S	Nat Genet	6,447 European ancestry cases, 451,248 European ancestry controls, 1,219 East Asian ancestry cases, 132,032 East Asian ancestry controls	GCST90018925
rs3184504	Hashimoto's thyroiditis	12	111446804	1e-25	0.179	[0.15-0.21] unit decrease	ATXN2, SH2B3	34594039	Sakaue S	Nat Genet	15,654 European ancestry cases, 379,986 European ancestry controls, 537 East Asian ancestry cases, 172,656 East Asian ancestry controls	GCST90018855
rs3184504	retinal vasculature measurement	12	111446804	9e-09	0.413	[0.27-0.55] unit increase	ATXN2, SH2B3	36757925	Jiang X	PLoS Genet	52,798 European ancestry individuals	GCST90270400
rs3184504	hematocrit	12	111446804	1e-129	0.0471	[0.043-0.051] unit decrease	ATXN2, SH2B3	34594039	Sakaue S	Nat Genet	350,475 European ancestry individuals, 153,015 East Asian ancestry individuals	GCST90018960
rs3184504	erythrocyte count	12	111446804	4e-72	0.0366	[0.033-0.041] unit decrease	ATXN2, SH2B3	34594039	Sakaue S	Nat Genet	350,475 European ancestry individuals, 153,512 East Asian ancestry individuals	GCST90018971
rs3184504	rheumatoid arthritis	12	111446804	1e-17	1.08		ATXN2, SH2B3	35470158	Saevarsdottir S	Ann Rheum Dis	26,612 European ancestry cases, 869,454 European ancestry controls, 4,701 cases, 125,923 controls	GCST90131437
rs3184504	BMI-adjusted hip circumference	12	111446804	2e-14	0.0215759	[0.016-0.027] unit decrease	ATXN2, SH2B3	34021172	Christakoudi S	Sci Rep	219,872 British ancestry women	GCST90020028
rs3184504	rheumatoid arthritis, ACPA-positive rheumatoid arthritis, rheumatoid factor seropositivity measurement	12	111446804	8e-16	1.1		ATXN2, SH2B3	35470158	Saevarsdottir S	Ann Rheum Dis	14,551 European ancestry cases, 846,260 European ancestry controls, 3,468 cases, 145,344 controls	GCST90131438
rs3184504	neutrophil count	12	111446804	5e-37	0.0302	[0.025-0.035] unit decrease	ATXN2, SH2B3	34594039	Sakaue S	Nat Genet	349,856 European ancestry individuals, 82,810 East Asian ancestry individuals	GCST90018968
rs3184504	platelet count	12	111446804	0	0.096	[0.091-0.101] unit decrease	ATXN2, SH2B3	34594039	Sakaue S	Nat Genet	350,474 European ancestry individuals, 148,623 East Asian ancestry individuals	GCST90018969
rs3184504	total cholesterol measurement	12	111446804	4e-62	0.0268413	[0.024-0.029] unit increase	ATXN2, SH2B3	34887591	Graham SE	Nature	1,320,016 European ancestry individuals	GCST90239676
rs3184504	non-high density lipoprotein cholesterol measurement	12	111446804	2e-24	0.0197839	[0.017-0.023] unit decrease	ATXN2, SH2B3	34887591	Graham SE	Nature	1,320,016 European ancestry individuals	GCST90239670
rs3184504	Thyroid preparation use measurement	12	111446804	9e-113	0.2052	[0.19-0.22] unit decrease	ATXN2, SH2B3	34594039	Sakaue S	Nat Genet	24,832 European ancestry cases, 280,750 European ancestry controls, 3,103 East Asian ancestry cases, 175,623 East Asian ancestry controls	GCST90018990
rs3184504	high density lipoprotein cholesterol measurement	12	111446804	9e-34	0.0221089	[0.019-0.025] unit increase	ATXN2, SH2B3	34887591	Graham SE	Nature	1,320,016 European ancestry individuals	GCST90239652
rs3184504	low density lipoprotein cholesterol measurement	12	111446804	9e-48	0.0234144	[0.021-0.026] unit increase	ATXN2, SH2B3	34887591	Graham SE	Nature	1,320,016 European ancestry individuals	GCST90239658
rs3184504	systolic blood pressure	12	111446804	2e-60	0.5937	[0.52-0.66] unit increase	ATXN2, SH2B3	35762941	Plotnikov D	Invest Ophthalmol Vis Sci	526,001 European ancestry individuals	GCST90132903
rs3184504	kynurenine measurement	12	111446804	6e-18	0.015	[0.011-0.019] unit increase	ATXN2, SH2B3	24816252	Shin SY	Nat Genet	7,816 European ancestry individuals	GCST90243477
rs3184504	rheumatoid arthritis	12	111446804	3e-11	0.915029	[0.891484239029607-0.93919469438279]	ATXN2, SH2B3	36333501	Ishigaki K	Nat Genet	22,350 European ancestry cases, 74,823 European ancestry controls, 11,025 East Asian ancestry cases, 162,608 East Asian ancestry controls, 999 African ancestry cases, 1,108 African ancestry controls, 986 South Asian ancestry cases, 1,258 South Asian ancestry controls, 511 Arab ancestry cases, 352 Arab ancestry controls	GCST90132222
rs3184504	rheumatoid arthritis, anti-citrullinated protein antibody seropositivity, rheumatoid factor seropositivity measurement	12	111446804	1e-08	0.921364	[0.895899099083128-0.947552897563286]	ATXN2, SH2B3	36333501	Ishigaki K	Nat Genet	17,221 European ancestry cases, 74,823 European ancestry controls, 8,340 East Asian ancestry cases, 162,608 East Asian ancestry controls, 841 African ancestry cases, 1,108 African ancestry controls, 689 South Asian ancestry cases, 1,258 South Asian ancestry controls, 357 Arab ancestry cases, 352 Arab ancestry controls	GCST90132225
rs3184504	hypothyroidism	12	111446804	1e-127	0.192156	[0.18-0.21] unit increase	ATXN2, SH2B3	36093044	Mathieu S	iScience	51,194 European ancestry cases, 443,383 European ancestry controls	GCST90204167
rs3184504	heart failure	12	111446804	4e-09	0.0890611	[0.059-0.119] unit decrease	ATXN2, SH2B3	36376295	Levin MG	Nat Commun	17,917 African ancestry individuals, 4,293 admixed ancestry individuals, 47,934 East Asian ancestry individuals, 343,120 European ancestry individuals	GCST90239776
rs3184504	diastolic blood pressure, unipolar depression	12	111446804	4e-19			ATXN2, SH2B3	34734193	Sun D	HGG Adv	14,597 African American individuals, 43,335 European ancestry individuals, 2,592 Asian ancestry individuals, 7,926 Hispanic individuals	GCST90093267
rs3184504	C-X-C motif chemokine 11 measurement	12	111446804	6e-21	0.124	[0.099-0.149] unit increase	ATXN2, SH2B3	37563310	Zhao JH	Nat Immunol	14,736 European ancestry individuals	GCST90274781
rs3184504	t-cell surface glycoprotein CD5 measurement	12	111446804	5e-29	0.143	[0.12-0.17] unit increase	ATXN2, SH2B3	37563310	Zhao JH	Nat Immunol	14,735 European ancestry individuals	GCST90274773
rs3184504	obsolete_interleukin-12 subunit B measurement	12	111446804	4e-24	0.133	[0.11-0.16] unit increase	ATXN2, SH2B3	37563310	Zhao JH	Nat Immunol	14,735 European ancestry individuals	GCST90274798
rs3184504	C-X-C motif chemokine 10 measurement	12	111446804	5e-18	0.114	[0.089-0.139] unit increase	ATXN2, SH2B3	37563310	Zhao JH	Nat Immunol	14,744 European ancestry individuals	GCST90274780
rs3184504	C-X-C motif chemokine 9 measurement	12	111446804	8e-15	0.101	[0.076-0.126] unit increase	ATXN2, SH2B3	37563310	Zhao JH	Nat Immunol	14,735 European ancestry individuals	GCST90274784
rs3184504	natural killer cell receptor 2B4 measurement	12	111446804	2e-19	0.116	[0.091-0.141] unit increase	ATXN2, SH2B3	37563310	Zhao JH	Nat Immunol	14,735 European ancestry individuals	GCST90274771
rs3184504	leukocyte count	12	111446804	2e-157	0.0635	[0.059-0.068] unit decrease	ATXN2, SH2B3	34594039	Sakaue S	Nat Genet	350,470 European ancestry individuals, 154,355 East Asian ancestry individuals	GCST90018978
rs3184504	high density lipoprotein cholesterol measurement	12	111446804	7e-51			ATXN2, SH2B3	34887591	Graham SE	Nature	40,963 South Asian ancestry individuals, 48,057 Hispanic individuals, 99,432 Admixed African or African ancestry individuals, 146,492 East Asian ancestry individuals, 1,320,016 European ancestry individuals	GCST90239649
rs3184504	rheumatoid arthritis	12	111446804	1e-10	0.916402	[0.89247255741873-0.940973326028016]	ATXN2, SH2B3	36333501	Ishigaki K	Nat Genet	22,350 European ancestry cases, 74,823 European ancestry controls	GCST90132223
rs3184504	rheumatoid arthritis, anti-citrullinated protein antibody seropositivity, rheumatoid factor seropositivity measurement	12	111446804	4e-08	0.923486	[0.897786058402718-0.949920940266569]	ATXN2, SH2B3	36333501	Ishigaki K	Nat Genet	17,221 European ancestry cases, 74,823 European ancestry controls	GCST90132226
rs3184504	quinolinate measurement	12	111446804	2e-21	0.101298	[0.08-0.122] unit increase	ATXN2, SH2B3	36357675	Surendran P	Nat Med	14,296 European ancestry individuals	GCST90245400
rs3184504	thyroid stimulating hormone measurement	12	111446804	2e-29	0.0297	[0.025-0.035] unit increase	ATXN2, SH2B3	37872160	Williams AT	Nat Commun	247,107 European ancestry individuals	GCST90296333
rs3184504	sclerosing cholangitis	12	111446804	1e-15	0.084694	[0.064-0.105] unit decrease	ATXN2, SH2B3	36828809	Han Y	Nat Commun	at least 2,871 European ancestry cases, at least 12,019 European ancestry controls (MTAG boosted by autoimmune-related disease samples)	GCST90271580
rs3184504	kynurenine measurement	12	111446804	3e-13	0.108142	[0.079-0.137] unit decrease	ATXN2, SH2B3	36635386	Chen Y	Nat Genet	8,244 European ancestry individuals	GCST90199636
rs3184504	X-12100 measurement	12	111446804	2e-14	0.107997	[0.08-0.136] unit decrease	ATXN2, SH2B3	36635386	Chen Y	Nat Genet	8,210 European ancestry individuals	GCST90200485
rs3184504	wellbeing measurement	12	111446804	2e-14	0.01893	[0.014-0.024] unit decrease	ATXN2, SH2B3	37704630	Lee J	Nat Commun	373,160 European ancestry individuals	GCST90292604
rs3184504	nt-3 growth factor receptor measurement	12	111446804	8e-12	0.091	[0.066-0.116] unit decrease	ATXN2, SH2B3	34648354	Pietzner M	Science	10,708 European ancestry individuals	GCST90248741
rs3184504	semaphorin-4D measurement	12	111446804	1e-23	0.135	[0.11-0.16] unit increase	ATXN2, SH2B3	34648354	Pietzner M	Science	10,708 European ancestry individuals	GCST90249490
rs3184504	cryptic phenotype measurement	12	111446804	4e-09	0.007	[0.0047-0.0093] unit increase	ATXN2, SH2B3	35760791	Blair DR	Nat Commun	308,095 European ancestry individuals	GCST90101829
rs3184504	hemoglobin measurement	12	111446804	7e-66	0.06392	unit increase	ATXN2, SH2B3	35964923	Timoteo VJ	J Nutr Biochem	46,904 European ancestry males	GCST90258652
rs3184504	hemoglobin measurement	12	111446804	1e-67	0.05728	unit increase	ATXN2, SH2B3	35964923	Timoteo VJ	J Nutr Biochem	52,141 European ancestry females	GCST90258653
rs3184504	low affinity immunoglobulin gamma Fc region receptor III-B measurement	12	111446804	1e-15	0.111	[0.084-0.138] unit increase	ATXN2, SH2B3	34648354	Pietzner M	Science	10,708 European ancestry individuals	GCST90247564
rs3184504	protein measurement	12	111446804	1e-14	0.105	[0.078-0.132] unit decrease	ATXN2, SH2B3	34648354	Pietzner M	Science	10,708 European ancestry individuals	GCST90247595
rs3184504	eosinophil measurement	12	111446804	1e-18	0.0732609	[0.057-0.09] SD units decrease	ATXN2, SH2B3	37596262	Akbari P	Nat Commun	29,325 European ancestry individuals	GCST90281233
rs3184504	kynurenine measurement	12	111446804	1e-14	0.119	[0.089-0.149] unit decrease	ATXN2, SH2B3	37253714	Feofanova EV	Nat Commun	10,642 European, Hispanic or African American individuals	GCST90299677
rs445	neutrophil count	7	92779056	9e-06	0.037	[0.021-0.053] unit increase	CDK6	28158719	Jain D	Hum Mol Genet	up to 11,809 Hispanic/Latino American individuals	GCST004128
rs445	monocyte count	7	92779056	7e-18	0.05278	[0.041-0.065] unit decrease novel	CDK6	29403010	Kanai M	Nat Genet	62,076 Japanese ancestry individuals	GCST005977
rs445	neutrophil count	7	92779056	4e-46	0.08736	[0.075-0.099] unit decrease novel	CDK6	29403010	Kanai M	Nat Genet	62,076 Japanese ancestry individuals	GCST005974
rs445	eosinophil count	7	92779056	5e-17	0.05134	[0.039-0.063] unit decrease novel	CDK6	29403010	Kanai M	Nat Genet	62,076 Japanese ancestry individuals	GCST005975
rs445	leukocyte count	7	92779056	2e-70	0.08142	[0.072-0.09] unit decrease novel	CDK6	29403010	Kanai M	Nat Genet	107,964 Japanese ancestry individuals	GCST005973
rs445	body height	7	92779056	6e-30	0.0349383	[0.029-0.041] unit decrease	CDK6	31562340	Akiyama M	Nat Commun	159,095 Japanese ancestry individuals	GCST008839
rs445	leukocyte count	7	92779056	3e-08	0.069	NR unit decrease	CDK6	31869403	Kowalski MH	PLoS Genet	14,743 African American individuals, 6,762 African ancestry individuals, 21,034 Hispanic/Latino individuals	GCST009683
rs445	eosinophil count	7	92779056	5e-51			CDK6	30595370	Kichaev G	Am J Hum Genet	approximately 440,000 European ancestry individuals	GCST007065
rs445	basophil percentage of leukocytes	7	92779056	1e-54	0.0592434	[0.052-0.067] unit decrease	CDK6	32888494	Vuckovic D	Cell	408,112 British individuals	GCST90002380
rs445	eosinophil count	7	92779056	4e-24	0.052355	[0.042-0.062] SD units increase	CDK6	32888493	Chen MH	Cell	86,890 East Asian ancestry individuals	GCST90002299
rs445	basophil count	7	92779056	3e-105	0.075795	[0.069-0.083] SD unit decrease	CDK6	32888493	Chen MH	Cell	474,001 European ancestry individuals	GCST90002292
rs445	basophil count	7	92779056	1e-141	0.0970636	[0.09-0.105] unit decrease	CDK6	32888494	Vuckovic D	Cell	408,112 British individuals	GCST90002379
rs445	basophil count	7	92779056	3e-106			CDK6	32888493	Chen MH	Cell	577,663 African American or Afro-Caribbean, African ancestry, European ancestry, East Asian ancestry, Hispanic or Latin American and South Asian ancestry individuals	GCST90002296
rs445	eosinophil count	7	92779056	3e-56	0.053211	[0.047-0.06] SD unit decrease	CDK6	32888493	Chen MH	Cell	474,237 European ancestry individuals	GCST90002298
rs445	eosinophil count	7	92779056	3e-78			CDK6	32888493	Chen MH	Cell	583,850 African American or Afro-Caribbean, African ancestry, European ancestry, East Asian ancestry, Hispanic or Latin American and South Asian ancestry individuals	GCST90002302
rs445	eosinophil count	7	92779056	5e-49	0.0562337	[0.049-0.064] unit decrease	CDK6	32888494	Vuckovic D	Cell	408,112 British individuals	GCST90002381
rs445	leukocyte count	7	92779056	6e-148			CDK6	30595370	Kichaev G	Am J Hum Genet	approximately 444,000 European ancestry individuals	GCST007070
rs445	lymphocyte percentage of leukocytes	7	92779056	2e-89	0.0765296	[0.069-0.084] unit increase	CDK6	32888494	Vuckovic D	Cell	408,112 British individuals	GCST90002389
rs445	monocyte count	7	92779056	6e-22	0.049125	[0.039-0.059] SD units increase	CDK6	32888493	Chen MH	Cell	88,929 East Asian ancestry individuals	GCST90002341
rs445	neutrophil count	7	92779056	1e-175	0.091294	[0.085-0.098] SD unit decrease	CDK6	32888493	Chen MH	Cell	519,288 European ancestry individuals	GCST90002351
rs445	monocyte count	7	92779056	4e-196	0.09426	[0.088-0.1] SD unit decrease	CDK6	32888493	Chen MH	Cell	521,594 European ancestry individuals	GCST90002340
rs445	monocyte count	7	92779056	2e-219			CDK6	32888493	Chen MH	Cell	639,696 African American or Afro-Caribbean, African ancestry, European ancestry, East Asian ancestry, Hispanic or Latin American and South Asian ancestry individuals	GCST90002344
rs445	neutrophil count	7	92779056	1e-239			CDK6	32888493	Chen MH	Cell	627,215 African American or Afro-Caribbean, African ancestry, European ancestry, East Asian ancestry, Hispanic or Latin American and South Asian ancestry individuals	GCST90002355
rs445	monocyte count	7	92779056	6e-136	0.0934436	[0.086-0.101] unit decrease	CDK6	32888494	Vuckovic D	Cell	408,112 British individuals	GCST90002393
rs445	neutrophil count	7	92779056	8e-52	0.082048	[0.071-0.093] SD units increase	CDK6	32888493	Chen MH	Cell	78,744 East Asian ancestry individuals	GCST90002352
rs445	mean corpuscular volume	7	92779056	4e-10	0.0238521	[0.016-0.031] unit decrease	CDK6	32888494	Vuckovic D	Cell	408,112 British individuals	GCST90002397
rs445	myeloid white cell count	7	92779056	3e-310			CDK6	32888493	Chen MH	Cell	746,667 African American or Afro-Caribbean, African ancestry, European ancestry, East Asian ancestry, Hispanic or Latin American and South Asian ancestry individuals	GCST90002378
rs445	neutrophil percentage of leukocytes	7	92779056	3e-44	0.0532022	[0.046-0.061] unit decrease	CDK6	32888494	Vuckovic D	Cell	408,112 British individuals	GCST90002399
rs445	myeloid white cell count	7	92779056	2e-205	0.094532	[0.088-0.101] SD unit decrease	CDK6	32888493	Chen MH	Cell	562,243 European ancestry individuals	GCST90002374
rs445	myeloid white cell count	7	92779056	7e-93	0.079887	[0.072-0.088] SD units increase	CDK6	32888493	Chen MH	Cell	151,807 East Asian ancestry individuals	GCST90002375
rs445	neutrophil count	7	92779056	3e-182	0.109728	[0.1-0.12] unit decrease	CDK6	32888494	Vuckovic D	Cell	408,112 British individuals	GCST90002398
rs445	serum alanine aminotransferase measurement	7	92779056	6e-14	7.51	z-score increase	CDK6	33547301	Chen VL	Nat Commun	390,812 European ancestry individuals	GCST90011898
rs445	leukocyte count	7	92779056	2e-65	0.103725	[0.092-0.116] unit decrease	CDK6	27863252	Astle WJ	Cell	172,435 European ancestry individuals	GCST004610
rs445	basophil count	7	92779056	5e-31	0.0686331	[0.057-0.08] unit decrease	CDK6	27863252	Astle WJ	Cell	171,846 European ancestry individuals	GCST004618
rs445	neutrophil count, basophil count	7	92779056	5e-60	0.0992611	[0.087-0.111] unit decrease	CDK6	27863252	Astle WJ	Cell	170,143 European ancestry individuals	GCST004620
rs445	neutrophil count, eosinophil count	7	92779056	4e-64	0.102647	[0.091-0.115] unit decrease	CDK6	27863252	Astle WJ	Cell	170,384 European ancestry individuals	GCST004613
rs445	granulocyte count	7	92779056	2e-65	0.103841	[0.092-0.116] unit decrease	CDK6	27863252	Astle WJ	Cell	169,822 European ancestry individuals	GCST004614
rs445	myeloid white cell count	7	92779056	3e-73	0.110304	[0.098-0.122] unit decrease	CDK6	27863252	Astle WJ	Cell	169,219 European ancestry individuals	GCST004626
rs445	basophil count, eosinophil count	7	92779056	5e-30	0.068803	[0.057-0.081] unit decrease	CDK6	27863252	Astle WJ	Cell	171,771 European ancestry individuals	GCST004624
rs445	monocyte count	7	92779056	4e-59	0.0980946	[0.086-0.11] unit decrease	CDK6	27863252	Astle WJ	Cell	170,721 European ancestry individuals	GCST004625
rs445	lymphocyte percentage of leukocytes	7	92779056	2e-27	0.0653351	[0.054-0.077] unit increase	CDK6	27863252	Astle WJ	Cell	171,748 European ancestry individuals	GCST004632
rs445	neutrophil count	7	92779056	1e-58	0.0979808	[0.086-0.11] unit decrease	CDK6	27863252	Astle WJ	Cell	170,702 European ancestry individuals	GCST004629
rs445	neutrophil percentage of leukocytes	7	92779056	2e-12	0.0423901	[0.031-0.054] unit decrease	CDK6	27863252	Astle WJ	Cell	171,542 European ancestry individuals	GCST004633
rs445	eosinophil count	7	92779056	2e-18	0.0529134	[0.041-0.065] unit decrease	CDK6	27863252	Astle WJ	Cell	172,275 European ancestry individuals	GCST004606
rs445	sex hormone-binding globulin measurement	7	92779056	7e-11	0.0140532	[0.0099-0.0182] unit increase	CDK6	32042192	Ruth KS	Nat Med	180,726 European ancestry men	GCST90012109
rs445	sex hormone-binding globulin measurement	7	92779056	5e-18	0.0116821	[0.0089-0.0145] unit increase	CDK6	32042192	Ruth KS	Nat Med	368,929 European ancestry individuals	GCST90012110
rs445	sex hormone-binding globulin measurement	7	92779056	8e-12	0.013387	[0.0095-0.0172] unit increase	CDK6	32042192	Ruth KS	Nat Med	180,094 European ancestry men	GCST90012108
rs445	sex hormone-binding globulin measurement	7	92779056	5e-15	0.0120555	[0.0089-0.0152] unit increase	CDK6	32042192	Ruth KS	Nat Med	370,125 European ancestry individuals	GCST90012111
rs445	leukocyte count	7	92779056	2e-11	0.0214173	[0.015-0.028] unit decrease	CDK6	31217584	Wojcik GL	Nature	8,825 African American individuals, 18,251 Hispanic/Latino individuals, 543 Asian ancestry individuals, 606 Native American ancestry individuals, 383 individuals	GCST008049
rs445	leukocyte count	7	92779056	1e-160	0.102867	[0.095-0.11] unit decrease	CDK6	32888494	Vuckovic D	Cell	408,112 British individuals	GCST90002407
rs445	neutrophil count	7	92779056	7e-10	0.076	[0.06-0.10] unit increase	CDK6	21738478	Okada Y	PLoS Genet	8,794 Japanese ancestry individuals	GCST001134
rs445	leukocyte count	7	92779056	4e-07	0.025	[0.02-0.04] liter decrease	CDK6	21738479	Reiner AP	PLoS Genet	16,388 African American individuals	GCST001133
rs445	leukocyte count	7	92779056	2e-08	0.07	[0.045-0.095] unit decrease	CDK6	20139978	Kamatani Y	Nat Genet	14,677 Japanese ancestry individuals	GCST000589
rs445	blood protein measurement	7	92779056	4e-20	0.3156	[0.25-0.38] unit increase	CDK6	32929287	Orru V	Nat Genet	2,920 Sardinian (founder/genetic isolate) ancestry individuals	GCST90001926
rs445	blood protein measurement	7	92779056	2e-16	0.2826	[0.22-0.35] unit increase	CDK6	32929287	Orru V	Nat Genet	2,850 Sardinian (founder/genetic isolate) ancestry individuals	GCST90002018
rs445	monocyte count	7	92779056	6e-09	0.1786	[0.12-0.24] unit decrease	CDK6	32929287	Orru V	Nat Genet	3,629 Sardinian (founder/genetic isolate) ancestry individuals	GCST90001581
rs445	monocyte count	7	92779056	1e-09	0.1822	[0.12-0.24] unit decrease	CDK6	32929287	Orru V	Nat Genet	3,629 Sardinian (founder/genetic isolate) ancestry individuals	GCST90001582
rs445	blood protein measurement	7	92779056	2e-09	0.2079	[0.14-0.28] unit increase	CDK6	32929287	Orru V	Nat Genet	2,848 Sardinian (founder/genetic isolate) ancestry individuals	GCST90001906
rs445	blood protein measurement	7	92779056	3e-38	0.4475	[0.38-0.51] unit increase	CDK6	32929287	Orru V	Nat Genet	2,850 Sardinian (founder/genetic isolate) ancestry individuals	GCST90001966
rs445	blood protein measurement	7	92779056	1e-09	0.2088	[0.14-0.28] unit increase	CDK6	32929287	Orru V	Nat Genet	2,850 Sardinian (founder/genetic isolate) ancestry individuals	GCST90002073
rs445	blood protein measurement	7	92779056	5e-12	0.229	[0.16-0.29] unit increase	CDK6	32929287	Orru V	Nat Genet	3,112 Sardinian (founder/genetic isolate) ancestry individuals	GCST90002074
rs445	blood protein measurement	7	92779056	4e-40	0.4371	[0.37-0.5] unit increase	CDK6	32929287	Orru V	Nat Genet	3,112 Sardinian (founder/genetic isolate) ancestry individuals	GCST90002078
rs445	blood protein measurement	7	92779056	1e-09	0.2094	[0.14-0.28] unit increase	CDK6	32929287	Orru V	Nat Genet	2,920 Sardinian (founder/genetic isolate) ancestry individuals	GCST90002033
rs445	resistin measurement	7	92779056	1e-10	0.0829	unit decrease	CDK6	33067605	Folkersen L	Nat Metab	21,758 European ancestry individuals	GCST90012034
rs445	leukocyte count	7	92779056	9e-11	0.019	[0.013-0.025] unit increase	CDK6	25096241	Keller MF	Hum Mol Genet	16,843 Japanese ancestry individuals, 19,509 European ancestry individuals, 16,388 African American individuals	GCST002556
rs445	neutrophil count	7	92779056	9e-06	0.024	[0.014-0.034] unit increase	CDK6	25096241	Keller MF	Hum Mol Genet	9,802 Japanese ancestry individuals, 16,550 European ancestry individuals, 7,391 African American individuals	GCST002557
rs445	testosterone measurement	7	92779056	1e-08	0.0118382	[0.0075-0.0161] unit increase	CDK6	32042192	Ruth KS	Nat Med	425,097 European ancestry individuals	GCST90012114
rs445	total cholesterol measurement	7	92779056	1e-08	0.0159	[0.01-0.021] mg dl-1 increase	CDK6	30275531	Klarin D	Nat Genet	215,551 European ancestry individuals, 57,332 African American individuals, 24,743 Hispanic individuals	GCST006614
rs445	neutrophil count	7	92779056	2e-81			CDK6	34469753	Kachuri L	Am J Hum Genet	234,802 European ancestry individuals	GCST90056178
rs445	serum alanine aminotransferase measurement	7	92779056	6e-19	0.0356	[0.028-0.043] unit increase	CDK6	33462484	Sinnott-Armstrong N	Nat Genet	342,387 European ancestry individuals, 6,017 African ancestry individuals, 7,325 South Asian ancestry individuals	GCST90019492
rs445	serum alanine aminotransferase measurement	7	92779056	2e-26	0.00689352	[0.0056-0.0082] unit decrease	CDK6	33972514	Pazoki R	Nat Commun	437,267 European ancestry individuals	GCST90013405
rs445	lymphocyte:monocyte ratio	7	92779056	9e-28			CDK6	34469753	Kachuri L	Am J Hum Genet	234,184 European ancestry individuals	GCST90056181
rs445	aspartate aminotransferase measurement	7	92779056	7e-11	0.0023	[0.0013-0.0033] unit increase	CDK6	34315874	Ward LD	Nat Commun	386,570 British ancestry individuals, 10,617 Asian or Asian British individuals, 7,426 Black or Black British individuals, 2,321 Chinese ancestry individuals	GCST90013664
rs445	eosinophil count	7	92779056	8e-30			CDK6	34469753	Kachuri L	Am J Hum Genet	234,763 European ancestry individuals	GCST90056180
rs445	monocyte count	7	92779056	2e-77			CDK6	34469753	Kachuri L	Am J Hum Genet	234,690 European ancestry individuals	GCST90056177
rs445	neutrophil-to-lymphocyte ratio	7	92779056	6e-24			CDK6	34469753	Kachuri L	Am J Hum Genet	234,502 European ancestry individuals	GCST90056182
rs445	platelet-to-lymphocyte ratio	7	92779056	1e-16			CDK6	34469753	Kachuri L	Am J Hum Genet	234,552 European ancestry individuals	GCST90056184
rs445	basophil count	7	92779056	3e-80			CDK6	34469753	Kachuri L	Am J Hum Genet	234,678 European ancestry individuals	GCST90056179
rs445	aspartate aminotransferase to alanine aminotransferase ratio	7	92779056	4e-15	0.0316	[0.024-0.039] unit decrease	CDK6	33462484	Sinnott-Armstrong N	Nat Genet	341,165 European ancestry individuals, 5,981 African ancestry individuals, 7,309 South Asian ancestry individuals	GCST90019498
rs445	serum alanine aminotransferase measurement	7	92779056	2e-26	0.0064	[0.005-0.0078] unit increase	CDK6	34315874	Ward LD	Nat Commun	387,859 British ancestry individuals, 10,635 Asian or Asian British individuals, 7,468 Black or Black British individuals, 2,338 Chinese ancestry individuals	GCST90013663
rs445	serum gamma-glutamyl transferase measurement	7	92779056	3e-11	0.0267	[0.019-0.035] unit increase	CDK6	33462484	Sinnott-Armstrong N	Nat Genet	342,339 European ancestry individuals, 6,015 African ancestry individuals, 7,336 South Asian ancestry individuals	GCST90019507
rs445	serum gamma-glutamyl transferase measurement	7	92779056	1e-17	0.0228	[0.018-0.028] unit increase	CDK6	34594039	Sakaue S	Nat Genet	344,104 European ancestry individuals, 133,471 East Asian ancestry individuals	GCST90018954
rs445	leukocyte count	7	92779056	7e-06	0.0643	[0.036-0.092] unit increase	CDK6	34107879	Hu Y	BMC Genomics	16,201 African American or Afro-Caribbean individuals	GCST90026503
rs445	leukocyte count	7	92779056	5e-09	0.0788	[0.052-0.105] unit increase	CDK6	34107879	Hu Y	BMC Genomics	21,347 Hispanic or Latin American individuals	GCST90026511
rs445	neutrophil count	7	92779056	3e-06	0.0718	[0.042-0.102] unit increase	CDK6	34107879	Hu Y	BMC Genomics	21,347 Hispanic or Latin American individuals	GCST90026516
rs445	mitochondrial DNA measurement	7	92779056	9e-09	0.0207	[0.014-0.028] unit increase	CDK6	35023831	Chong M	Elife	395,718 British, Irish, Other White, South Asian, African ancestry individuals	GCST90026371
rs445	serum alanine aminotransferase measurement	7	92779056	4e-15	0.0208	[0.016-0.026] unit increase	CDK6	34594039	Sakaue S	Nat Genet	344,136 European ancestry individuals, 150,545 East Asian ancestry individuals	GCST90018943
rs445	eosinophil count	7	92779056	7e-22	0.0458288	[0.036-0.055] unit decrease	CDK6	34594039	Sakaue S	Nat Genet	93,063 East Asian ancestry individuals	GCST90018733
rs445	body height	7	92779056	2e-25	0.0225864	[0.018-0.027] unit decrease	CDK6	34594039	Sakaue S	Nat Genet	165,056 East Asian ancestry individuals	GCST90018739
rs445	leukocyte count	7	92779056	1e-103	0.0790925	[0.072-0.086] unit decrease	CDK6	34594039	Sakaue S	Nat Genet	154,355 East Asian ancestry individuals	GCST90018758
rs445	neutrophil count	7	92779056	2e-58	0.0803419	[0.071-0.09] unit decrease	CDK6	34594039	Sakaue S	Nat Genet	82,810 East Asian ancestry individuals	GCST90018748
rs445	monocyte count	7	92779056	6e-22	0.0455207	[0.036-0.055] unit decrease	CDK6	34594039	Sakaue S	Nat Genet	95,119 East Asian ancestry individuals	GCST90018747
rs445	eosinophil count	7	92779056	7e-51	0.0382	[0.033-0.043] unit decrease	CDK6	34594039	Sakaue S	Nat Genet	349,856 European ancestry individuals, 93,063 East Asian ancestry individuals	GCST90018953
rs445	neutrophil count	7	92779056	7e-159	0.0847	[0.078-0.091] unit decrease	CDK6	34594039	Sakaue S	Nat Genet	349,856 European ancestry individuals, 82,810 East Asian ancestry individuals	GCST90018968
rs445	monocyte count	7	92779056	7e-111	0.0679	[0.062-0.074] unit decrease	CDK6	34594039	Sakaue S	Nat Genet	349,856 European ancestry individuals, 95,119 East Asian ancestry individuals	GCST90018967
rs445	body height	7	92779056	2e-06	0.025	[0.015-0.035] unit increase	CDK6	35831902	Chiou JS	BMC Med	67,452 Han Chinese ancestry individuals	GCST90131910
rs445	eosinophil count	7	92779056	7e-11	0.041	[0.029-0.053] unit decrease	CDK6	35935937	Hoglund J	Front Immunol	365,954 British ancestry individuals	GCST90134621
rs445	high density lipoprotein cholesterol measurement	7	92779056	4e-09	0.0203	[0.014-0.027] unit decrease	CDK6	36333282	Kim YJ	Nat Commun	288,127 East Asian ancestry individuals	GCST90244005
rs445	serum gamma-glutamyl transferase measurement	7	92779056	2e-09	0.0194	[0.013-0.026] unit increase	CDK6	36333282	Kim YJ	Nat Commun	288,127 East Asian ancestry individuals	GCST90244011
rs445	granulocyte count	7	92779056	9e-11	0.04	10^9 cells/L decrease	CDK6	33693786	Sun P	Hum Mol Genet	5,257 Han Chinese ancestry individuals	GCST90188372
rs445	leukocyte count	7	92779056	1e-09	0.03	10^9 cells/L decrease	CDK6	33693786	Sun P	Hum Mol Genet	5,257 Han Chinese ancestry individuals	GCST90188387
rs445	leukocyte count	7	92779056	9e-201	0.0823	[0.077-0.088] unit decrease	CDK6	34594039	Sakaue S	Nat Genet	350,470 European ancestry individuals, 154,355 East Asian ancestry individuals	GCST90018978
rs445	leukocyte count	7	92779056	4e-64	0.133394	unit decrease	CDK6	36329257	Lee CJ	Commun Biol	76,317 Taiwanese ancestry individuals	GCST90239621
rs445	protein-glutamine gamma-glutamyltransferase e measurement	7	92779056	5e-09	0.48824	unit increase	CDK6	36329257	Lee CJ	Commun Biol	76,131 Taiwanese ancestry individuals	GCST90239636
rs445	mitochondrial DNA measurement	7	92779056	3e-44	0.081996	[0.07-0.094] unit decrease	CDK6	37587338	Gupta R	Nature	155,998 European ancestry individuals, 2,138 African American or Afro-Caribbean individuals, 381 Hispanic or Latin American individuals, 3,326 Central Asian ancestry individuals, 958 East Asian ancestry individuals, 571 Greater Middle Eastern (Middle Eastern, North African or Persian) individuals	GCST90268498
rs445	mitochondrial DNA measurement	7	92779056	2e-11	0.039753	[0.028-0.051] unit decrease	CDK6	37587338	Gupta R	Nature	155,998 European ancestry individuals, 2,138 African American or Afro-Caribbean individuals, 381 Hispanic or Latin American individuals, 3,326 Central Asian ancestry individuals, 958 East Asian ancestry individuals, 571 Greater Middle Eastern (Middle Eastern, North African or Persian) individuals	GCST90268497
rs445	body weight	7	92779056	3e-08			CDK6	38116116	Chen CY	Cell Genom	92,615 Taiwanese ancestry individuals	GCST90278650
rs445	serum gamma-glutamyl transferase measurement	7	92779056	1e-14			CDK6	38116116	Chen CY	Cell Genom	92,615 Taiwanese ancestry individuals	GCST90278630
rs445	leukocyte count	7	92779056	8e-76			CDK6	38116116	Chen CY	Cell Genom	92,615 Taiwanese ancestry individuals	GCST90278647
rs445	body height	7	92779056	5e-12			CDK6	38116116	Chen CY	Cell Genom	92,615 Taiwanese ancestry individuals	GCST90278637
rs445	eosinophil measurement	7	92779056	2e-14			CDK6	38049662	Homilius M	Nat Genet	1,698 European ancestry individuals	GCST90257044
rs445	sex hormone-binding globulin measurement	7	92779056	7e-12	0.0372226	[0.027-0.048] unit increase	CDK6	36653534	Leinonen JT	Commun Med (Lond)	163,363 British ancestry men	GCST90239821
rs445	testosterone measurement	7	92779056	1e-08	0.0309886	[0.02-0.042] unit increase	CDK6	36653534	Leinonen JT	Commun Med (Lond)	176,212 British ancestry men	GCST90239819
rs445	eosinophil measurement	7	92779056	4e-142	0.336848	[0.31-0.36] SD units increase	CDK6	37596262	Akbari P	Nat Commun	30,328 European ancestry individuals	GCST90281230
rs445	neutrophil measurement	7	92779056	7e-35	0.143979	[0.12-0.17] SD units decrease	CDK6	37596262	Akbari P	Nat Commun	39,596 European ancestry individuals	GCST90281225
rs445	eosinophil measurement	7	92779056	3e-139	0.334062	[0.31-0.36] SD units increase	CDK6	37596262	Akbari P	Nat Commun	30,531 European ancestry individuals	GCST90281231
rs445	eosinophil measurement	7	92779056	5e-14	0.104518	[0.077-0.132] SD units decrease	CDK6	37596262	Akbari P	Nat Commun	29,325 European ancestry individuals	GCST90281233
rs445	eosinophil measurement	7	92779056	5e-43	0.186826	[0.16-0.21] SD units increase	CDK6	37596262	Akbari P	Nat Commun	30,352 European ancestry individuals	GCST90281232
rs445	neutrophil measurement	7	92779056	1e-126	0.28118	[0.26-0.3] SD units increase	CDK6	37596262	Akbari P	Nat Commun	38,341 European ancestry individuals	GCST90281222
rs445	neutrophil measurement	7	92779056	2e-93	0.243637	[0.22-0.27] SD units increase	CDK6	37596262	Akbari P	Nat Commun	38,084 European ancestry individuals	GCST90281224
rs445	neutrophil measurement	7	92779056	9e-123	0.277246	[0.25-0.3] SD units increase	CDK6	37596262	Akbari P	Nat Commun	38,336 European ancestry individuals	GCST90281223
rs445	monocyte measurement	7	92779056	3e-52	0.17601	[0.15-0.2] SD units increase	CDK6	37596262	Akbari P	Nat Commun	39,608 European ancestry individuals	GCST90281240
rs445	monocyte measurement	7	92779056	3e-51	0.178758	[0.16-0.2] SD units increase	CDK6	37596262	Akbari P	Nat Commun	39,586 European ancestry individuals	GCST90281241
rs4689428	blood protein measurement	4	6386464	4e-08	0.1861	[0.12-0.25] unit decrease	PPP2R2C	32929287	Orru V	Nat Genet	2,911 Sardinian (founder/genetic isolate) ancestry individuals	GCST90001840
rs4689428	blood protein measurement	4	6386464	4e-08	0.186	[0.12-0.25] unit decrease	PPP2R2C	32929287	Orru V	Nat Genet	2,919 Sardinian (founder/genetic isolate) ancestry individuals	GCST90001865
rs73053728	t-cell surface glycoprotein CD4 measurement	12	6787380	1e-38	0.3505	[0.3-0.4] unit increase	CD4	36349687	Png G	Hum Mol Genet	2,858 Greek (founder/geneitc isolate) individuals	GCST90179251
rs75958070	lymphocyte count	11	79492005	3e-08	0.2006	[0.13-0.27] unit decrease	TENM4 - RNU6-544P	32929287	Orru V	Nat Genet	3,405 Sardinian (founder/genetic isolate) ancestry individuals	GCST90001480
rs80032720	IGA glomerulonephritis	6	32417156	9e-08	0.524129	[0.33-0.72] unit decrease	TSBP1-AS1 - HLA-DRA	34076728	Zhang YM	Mol Genet Genomics	1,180 East Asian ancestry cases, 899 East Asian ancestry controls	GCST90020041
rs9263475	mosquito bite reaction itch intensity measurement, mosquito bite reaction size measurement	6	31082571	2e-09	0.0221293	[0.015-0.029] unit decrease	HCG22 - RNU6-1133P	28199695	Jones AV	Hum Mol Genet	41,355 European ancestry men and 43,369 European ancestry women	GCST004862
rs9263475	mosquito bite reaction itch intensity measurement, mosquito bite reaction size measurement	6	31082571	6e-09	0.0308596	[0.02-0.041] unit decrease	HCG22 - RNU6-1133P	28199695	Jones AV	Hum Mol Genet	41,355 European ancestry men and 43,369 European ancestry women	GCST004862
rs9263475	blood protein measurement	6	31082571	1e-12	0.2076	[0.15-0.26] unit increase	HCG22 - RNU6-1133P	32929287	Orru V	Nat Genet	2,920 Sardinian (founder/genetic isolate) ancestry individuals	GCST90002069
rs9270585	blood protein measurement	6	32593523	3e-98	0.6054	[0.55-0.66] unit decrease	HLA-DRB1 - HLA-DQA1	32929287	Orru V	Nat Genet	3,629 Sardinian (founder/genetic isolate) ancestry individuals	GCST90001988
rs9270585	blood protein measurement	6	32593523	6e-92	0.5871	[0.53-0.64] unit decrease	HLA-DRB1 - HLA-DQA1	32929287	Orru V	Nat Genet	3,629 Sardinian (founder/genetic isolate) ancestry individuals	GCST90001991
rs9271768	forced expiratory volume	6	32626411	4e-12	0.032	L increase	HLA-DRB1 - HLA-DQA1	33766948	Zhu Z	Eur Respir J	100,285 Chinese ancestry individuals	GCST90054783
rs9271772	blood protein measurement	6	32626498	2e-13	0.2608	[0.19-0.33] unit increase	HLA-DRB1 - HLA-DQA1	32929287	Orru V	Nat Genet	2,920 Sardinian (founder/genetic isolate) ancestry individuals	GCST90001932
rs9271772	lymphocyte count	6	32626498	3e-13	0.2514	[0.18-0.32] unit increase	HLA-DRB1 - HLA-DQA1	32929287	Orru V	Nat Genet	3,395 Sardinian (founder/genetic isolate) ancestry individuals	GCST90001540

## Sheet: S5 Table
S5 Table. Search if a list of SNPs used in the results of Figure4 have previously been associated with a trait or disease ( Using LDtrait Tool)
rsid	trait	chr	pos	p	OR or BETA	95% CI (TEXT)	MAPPED_GENE	PUBMEDID	FIRST AUTHOR	JOURNAL	Sample	STUDY ACCESSION
rs1035177	gut microbiome measurement	20	15558099	5e-08	0.0912705	[0.059-0.124] unit increase	MACROD2	35115689	Qin Y	Nat Genet	5,959 Finnish ancestry individuals	GCST90032432
rs114894604	gut microbiome measurement	4	53611834	4e-08	0.171626	[0.11-0.23] unit increase	LNX1	35115689	Qin Y	Nat Genet	5,959 Finnish ancestry individuals	GCST90032472
rs117893494	APOE carrier status, dementia	17	58166819	6e-06	2.878	[1.82-4.551]	OR4D1 - OR4D2	35694926	Harper JD	J Alzheimers Dis	261 European ancestry cases, 1,739 European ancestry controls	GCST90244035
rs1446585	high density lipoprotein cholesterol measurement	2	135649909	1e-14	0.0167703	[0.013-0.021] unit decrease	R3HDM1	32203549	Richardson TG	PLoS Med	403,943 European ancestry individuals	GCST010242
rs1446585	apolipoprotein A 1 measurement	2	135649909	1e-16	0.018597	[0.014-0.023] unit decrease	R3HDM1	32203549	Richardson TG	PLoS Med	393,193 European ancestry individuals	GCST010241
rs1446585	colorectal cancer	2	135649909	3e-08	1.07	[1.04-1.10]	R3HDM1	33632709	Huyghe JR	Gut	30,588 European ancestry cases, 64,159 European ancestry controls	GCST012202
rs1446585	colorectal cancer	2	135649909	8e-06	1.07	[1.04-1.11]	R3HDM1	33632709	Huyghe JR	Gut	14,376 European ancestry cases, 64,159 European ancestry controls	GCST012205
rs1446585	gut microbiome measurement	2	135649909	3e-08	0.115634	[0.075-0.157] unit increase	R3HDM1	35115690	Lopera-Maya EA	Nat Genet	7,738 European ancestry individuals	GCST90027757
rs1446585	high density lipoprotein cholesterol measurement	2	135649909	4e-13	0.0198	[0.015-0.025] unit increase	R3HDM1	34594039	Sakaue S	Nat Genet	315,133 European ancestry individuals, 74,970 East Asian ancestry individuals	GCST90018956
rs1446585	body mass index	2	135649909	1e-08	0.016	[0.011-0.021] unit decrease	R3HDM1	34594039	Sakaue S	Nat Genet	359,983 European ancestry individuals, 163,835 East Asian ancestry individuals	GCST90018947
rs1446585	gut microbiome measurement	2	135649909	3e-08	0.08429	[0.054-0.114] unit decrease	R3HDM1	35115689	Qin Y	Nat Genet	5,959 Finnish ancestry individuals	GCST90032431
rs1446585	taste liking measurement	2	135649909	2e-08	0.02406	[0.016-0.032] unit decrease	R3HDM1	35585065	May-Wilson S	Nat Commun	148,801 European ancestry individuals	GCST90094853
rs1446585	Death in infancy	2	135649909	1e-15			R3HDM1	35290122	Wu Y	Proc Natl Acad Sci U S A	330,340 European ancestry individuals	GCST90095047
rs1446585	colorectal cancer	2	135649909	5e-06	0.0391	[0.022-0.056] unit increase	R3HDM1	36539618	Fernandez-Rozadilla C	Nat Genet	21,731 European ancestry cases, 47,444 European ancestry controls, 78,473 East Asian ancestry cases, 107,143 East Asian ancestry controls	GCST90129505
rs1446585	galactonate measurement	2	135649909	3e-13	0.121817	[0.089-0.154] unit decrease	R3HDM1	36635386	Chen Y	Nat Genet	7,518 European ancestry individuals	GCST90199695
rs1446585	high density lipoprotein cholesterol measurement	2	135649909	2e-14	0.02395	[0.018-0.03] unit decrease	R3HDM1	36376304	Koskeridis F	Nat Commun	361,194 European ancestry individuals	GCST90179147
rs1446585	self reported educational attainment	2	135649909	7e-09	0.030336	[0.02-0.041] unit increase	R3HDM1	37106081	Schoeler T	Nat Hum Behav	283,749 European ancestry individuals	GCST90267280
rs72891333	gut microbiome measurement	6	66474340	8e-09	0.109425	[0.072-0.147] unit increase	NUFIP1P1 - RNU7-66P	35115689	Qin Y	Nat Genet	5,959 Finnish ancestry individuals	GCST90032571
rs78393153	gut microbiome measurement	6	46269873	3e-08	0.23191	[0.15-0.31] unit increase	RCAN2	35115689	Qin Y	Nat Genet	5,959 Finnish ancestry individuals	GCST90032471
rs9508970	gut microbiome measurement	13	19936310	1e-08	0.0979542	[0.064-0.132] unit increase	ZMYM5 - ZMYM2	35115689	Qin Y	Nat Genet	5,959 Finnish ancestry individuals	GCST90032532

## Sheet: S6 Table
S6 Table. MR results of immune cells on CRC.
Exposure	Outcome	method	nsnp	b	se	pval	lo_ci	up_ci	or	or_lci95	or_uci95	Heterogeneity.Test.P	MR.Egger.Intercept	MR.PRESSO.Global.Test.P
CD25hi CD45RA+ CD4 not Treg AC	Colorectal cancer	MR Egger	25	-0.058714	0.0284434	0.0504522	-0.114463	-0.00296482	0.942976	0.891845	0.99704	0.066	0.818	0.142
		Weighted median	25	-0.0583894	0.025489	0.0219765	-0.108348	-0.00843106	0.943283	0.897316	0.991604
		Inverse variance weighted	25	-0.0632583	0.0203181	0.00184943	-0.103082	-0.0234349	0.938701	0.902053	0.976838
		Simple mode	25	-0.0636727	0.0412729	0.135982	-0.144568	0.0172222	0.938312	0.865396	1.01737
		Weighted mode	25	-0.0576243	0.0227592	0.018303	-0.102232	-0.0130163	0.944005	0.90282	0.987068
CD4+ AC		method	nsnp	b	se	pval	lo_ci	up_ci	or	or_lci95	or_uci95
		MR Egger	23	-0.0594026	0.0307402	0.0669104	-0.119653	0.000848191	0.942327	0.887228	1.00085	0.095	0.795	0.166
		Weighted median	23	-0.0746414	0.034384	0.0299446	-0.142034	-0.00724889	0.928076	0.867592	0.992777
		Inverse variance weighted	23	-0.0541426	0.0228695	0.0179107	-0.0989667	-0.00931837	0.947297	0.905773	0.990725
		Simple mode	23	-0.02216	0.0594387	0.71285	-0.13866	0.0943399	0.978084	0.870524	1.09893
		Weighted mode	23	-0.0613197	0.0316048	0.0652797	-0.123265	0.000625703	0.940523	0.884029	1.00063
CD19 on IgD+ CD24-		method	nsnp	b	se	pval	lo_ci	up_ci	or	or_lci95	or_uci95
		MR Egger	25	-0.0306727	0.0135931	0.0338477	-0.0573152	-0.0040303	0.969793	0.944296	0.995978	0.844	0.568	0.907
		Weighted median	25	-0.0263988	0.0154497	0.0875084	-0.0566802	0.00388266	0.973947	0.944896	1.00389
		Inverse variance weighted	25	-0.0265771	0.0116044	0.0220064	-0.0493217	-0.00383245	0.973773	0.951875	0.996175
		Simple mode	25	-0.036656	0.0353068	0.309519	-0.105857	0.0325454	0.964008	0.899553	1.03308
		Weighted mode	25	-0.0237151	0.0122391	0.0645188	-0.0477036	0.000273501	0.976564	0.953416	1.00027
CD19 on IgD+ CD38dim		method	nsnp	b	se	pval	lo_ci	up_ci	or	or_lci95	or_uci95
		MR Egger	24	-0.0311536	0.0138729	0.0351019	-0.0583444	-0.00396275	0.969327	0.943325	0.996045	0.575	0.409	0.649
		Weighted median	24	-0.0166006	0.015478	0.283482	-0.0469375	0.0137362	0.983536	0.954147	1.01383
		Inverse variance weighted	24	-0.0247138	0.011578	0.0327973	-0.0474066	-0.002021	0.975589	0.9537	0.997981
		Simple mode	24	-0.0296245	0.0306582	0.343955	-0.0897146	0.0304657	0.97081	0.914192	1.03093
		Weighted mode	24	-0.0271022	0.0139065	0.0636087	-0.0543589	0.00015453	0.973262	0.947092	1.00015
CD3 on CD28- CD8br		method	nsnp	b	se	pval	lo_ci	up_ci	or	or_lci95	or_uci95
		MR Egger	20	0.0820768	0.06491	0.222189	-0.0451467	0.2093	1.08554	0.955857	1.23282	0.68	0.776	0.733
		Weighted median	20	0.107733	0.036519	0.0031773	0.0361554	0.17931	1.11375	1.03682	1.19639
		Inverse variance weighted	20	0.0650142	0.0269491	0.0158444	0.0121939	0.117834	1.06717	1.01227	1.12506
		Simple mode	20	0.127931	0.0685455	0.0775029	-0.0064183	0.26228	1.13647	0.993602	1.29989
		Weighted mode	20	0.120458	0.0531454	0.0352831	0.0162926	0.224622	1.12801	1.01643	1.25185
FSC-A on CD14+ monocyte		method	nsnp	b	se	pval	lo_ci	up_ci	or	or_lci95	or_uci95
		MR Egger	23	-0.044937	0.0290344	0.13663	-0.101845	0.0119705	0.956058	0.90317	1.01204	0.84	0.633	0.885
		Weighted median	23	-0.072366	0.0314315	0.021316	-0.133972	-0.0107602	0.93019	0.874615	0.989297
		Inverse variance weighted	23	-0.0547536	0.0207716	0.00838939	-0.0954659	-0.0140413	0.946718	0.908949	0.986057
		Simple mode	23	-0.00430784	0.0472915	0.928245	-0.0969993	0.0883836	0.995701	0.907557	1.09241
		Weighted mode	23	-0.0494857	0.0287359	0.0990861	-0.105808	0.00683672	0.951719	0.899597	1.00686
HLA DR on CD14+ CD16- monocyte		method	nsnp	b	se	pval	lo_ci	up_ci	or	or_lci95	or_uci95
		MR Egger	22	0.0803027	0.0410523	0.0645644	-0.000159725	0.160765	1.08362	0.99984	1.17441	0.162	0.298	0.231
		Weighted median	22	0.0534346	0.026063	0.040344	0.00235113	0.104518	1.05489	1.00235	1.11018
		Inverse variance weighted	22	0.04297	0.0216119	0.0467839	0.00061056	0.0853294	1.04391	1.00061	1.08908
		Simple mode	22	0.101147	0.0489706	0.0514402	0.00516476	0.197129	1.10644	1.00518	1.2179
		Weighted mode	22	0.0475309	0.0226173	0.0478407	0.00320097	0.0918608	1.04868	1.00321	1.09621
CD4 on CD39+ secreting Treg		method	nsnp	b	se	pval	lo_ci	up_ci	or	or_lci95	or_uci95
		MR Egger	22	-0.0396178	0.0171838	0.0319781	-0.073298	-0.00593765	0.961157	0.929324	0.99408	0.803	0.291	0.798
		Weighted median	22	-0.0364153	0.0187172	0.0517083	-0.0731009	0.000270384	0.96424	0.929507	1.00027
		Inverse variance weighted	22	-0.0284125	0.0137326	0.0385472	-0.0553284	-0.00149669	0.971987	0.946174	0.998504
		Simple mode	22	-2.64856e-05	0.0362748	0.999424	-0.071125	0.0710721	0.999974	0.931345	1.07366
		Weighted mode	22	-0.0287756	0.0184663	0.134112	-0.0649696	0.00741837	0.971634	0.937096	1.00745
SSC-A on CD14+ monocyte		method	nsnp	b	se	pval	lo_ci	up_ci	or	or_lci95	or_uci95
		MR Egger	21	0.0509567	0.0400296	0.218383	-0.0275013	0.129415	1.05228	0.972873	1.13816	0.483	0.746	0.518
		Weighted median	21	0.0801787	0.0356807	0.0246325	0.0102446	0.150113	1.08348	1.0103	1.16197
		Inverse variance weighted	21	0.061344	0.0242195	0.0113144	0.0138738	0.108814	1.06326	1.01397	1.11496
		Simple mode	21	0.0981813	0.0610809	0.12364	-0.0215372	0.2179	1.10316	0.978693	1.24346
		Weighted mode	21	0.0882496	0.0371904	0.0277858	0.0153565	0.161143	1.09226	1.01547	1.17485

## Sheet: S7 Table
S7 Table. MR results of GMs on CRC.
Exposure	Outcome	method	nsnp	b	se	pval	lo_ci	up_ci	or	or_lci95	or_uci95	Heterogeneity.Test.P	MR.Egger.Intercept	MR.PRESSO.Global.Test.P
Alloprevotella abundance	Colorectal cancer	MR Egger	21	0.150347	0.14659	0.317947	-0.136969	0.437663	1.16224	0.871997	1.54908	0.822	0.961	0.881
		Weighted median	21	0.209723	0.0947776	0.0269122	0.0239587	0.395487	1.23334	1.02425	1.48511
		Inverse variance weighted	21	0.156819	0.0696853	0.0244243	0.0202357	0.293402	1.16978	1.02044	1.34098
		Simple mode	21	0.16418	0.158841	0.313654	-0.147148	0.475507	1.17843	0.863167	1.60883
		Weighted mode	21	0.177764	0.158263	0.274649	-0.132432	0.487959	1.19454	0.875962	1.62899
Holdemania abundance		method	nsnp	b	se	pval	lo_ci	up_ci	or	or_lci95	or_uci95
		MR Egger	19	-0.225948	0.313511	0.480886	-0.84043	0.388533	0.797759	0.431525	1.47482	0.068	0.926	0.054
		Weighted median	19	-0.236204	0.109157	0.0304716	-0.450151	-0.0222577	0.789619	0.637532	0.977988
		Inverse variance weighted	19	-0.198077	0.0977818	0.0427954	-0.389729	-0.00642444	0.820307	0.67724	0.993596
		Simple mode	19	-0.386097	0.23679	0.120359	-0.850206	0.0780113	0.679704	0.427327	1.08113
		Weighted mode	19	-0.362137	0.218137	0.114208	-0.789686	0.065412	0.696187	0.453987	1.0676
Megamonas abundance		method	nsnp	b	se	pval	lo_ci	up_ci	or	or_lci95	or_uci95
		MR Egger	46	-0.217647	0.0929347	0.0237744	-0.399799	-0.0354955	0.804409	0.670455	0.965127	0.84	0.277	0.837
		Weighted median	46	-0.0968459	0.0692483	0.161953	-0.232573	0.0388807	0.907696	0.792492	1.03965
		Inverse variance weighted	46	-0.131763	0.0504683	0.00903285	-0.230681	-0.0328452	0.876549	0.793993	0.967688
		Simple mode	46	-0.0711097	0.157566	0.65394	-0.37994	0.23772	0.93136	0.683903	1.26835
		Weighted mode	46	-0.0711097	0.145663	0.627792	-0.356608	0.214389	0.93136	0.700047	1.2391
Psychroserpens abundance		method	nsnp	b	se	pval	lo_ci	up_ci	or	or_lci95	or_uci95
		MR Egger	17	-0.42157	0.335051	0.227543	-1.07827	0.23513	0.656016	0.340184	1.26507	0.965	0.934	0.969
		Weighted median	17	-0.428694	0.185615	0.0209113	-0.7925	-0.0648878	0.651359	0.452711	0.937173
		Inverse variance weighted	17	-0.447228	0.139722	0.00137025	-0.721083	-0.173373	0.639398	0.486225	0.840824
		Simple mode	17	-0.530769	0.310694	0.106898	-1.13973	0.0781901	0.588152	0.319906	1.08133
		Weighted mode	17	-0.525525	0.318047	0.117948	-1.1489	0.0978465	0.591245	0.316987	1.10279
Succinivibrionaceae abundance		method	nsnp	b	se	pval	lo_ci	up_ci	or	or_lci95	or_uci95
		MR Egger	47	-0.279146	0.130624	0.038067	-0.535169	-0.0231231	0.756429	0.58557	0.977142	0.969	0.534	0.978
		Weighted median	47	-0.290258	0.0885265	0.00104261	-0.46377	-0.116746	0.748071	0.628908	0.889811
		Inverse variance weighted	47	-0.207825	0.0640995	0.001186	-0.33346	-0.0821901	0.812349	0.71644	0.921097
		Simple mode	47	-0.454592	0.210327	0.035908	-0.866833	-0.04235	0.634707	0.42028	0.958534
		Weighted mode	47	-0.437508	0.192527	0.0277786	-0.81486	-0.0601553	0.645644	0.442701	0.941618

## Sheet: S8 Table
S8 Table. MR results of GMs on immune cells.
Exposure	Outcome	method	nsnp	b	se	pval	lo_ci	up_ci	or	or_lci95	or_uci95	Heterogeneity.Test.P	MR.Egger.Intercept	MR.PRESSO.Global.Test.P
Alloprevotella abundance	CD4+ AC	MR Egger	21	-0.299954	0.198135	0.146514	-0.688299	0.088392	0.740853	0.50243	1.09242	0.342	0.528	0.423
		Weighted median	21	-0.239989	0.120594	0.0465839	-0.476352	-0.00362554	0.786637	0.621045	0.996381
		Inverse variance weighted	21	-0.187714	0.0923161	0.0420143	-0.368653	-0.00677404	0.828852	0.691665	0.993249
		Simple mode	21	-0.270141	0.173479	0.135107	-0.61016	0.0698775	0.763272	0.543264	1.07238
		Weighted mode	21	-0.282269	0.137159	0.0528638	-0.551102	-0.0134368	0.754071	0.576314	0.986653
Holdemania abundance	CD3 on CD28- CD8br	method	nsnp	b	se	pval	lo_ci	up_ci	or	or_lci95	or_uci95
		MR Egger	19	0.281105	0.427245	0.519383	-0.556295	1.1185	1.32459	0.57333	3.06027	0.2	0.996	0.228
		Weighted median	19	0.288178	0.18238	0.114084	-0.0692863	0.645642	1.33399	0.933059	1.90721
		Inverse variance weighted	19	0.282946	0.132019	0.0320951	0.024189	0.541703	1.32703	1.02448	1.71893
		Simple mode	19	0.380928	0.308529	0.232833	-0.223788	0.985644	1.46364	0.799485	2.67954
		Weighted mode	19	0.315284	0.287141	0.286671	-0.247513	0.878081	1.37065	0.78074	2.40628
